# Supplementary material for: Nom1 Mediates Pancreas Development by Regulating Ribosome Biogenesis in Zebrafish
Source: PLoS One. 2014 Jun 26;9(6):e100796. doi: 10.1371/journal.pone.0100796 (PMC4072693; doi:10.1371/journal.pone.0100796)
Supplement: File S1 — This file contains Figure S1-Figure S5 and Table S1-Table S3. Figure S1, Endocrine pancreas markers expression was not affected in dg5 mutant larvae. (A, B) the endocrine pancreas β-cell marker ins was not affected in dg5 mutant at 3 dpf. (C–F) The same result can be seen in pancreas α-cell markern glu and pancreas δ–cell marker sst. All dorsal views, anterior to the left. Figure S2, Dg5 larvae does not have an effect on hematopoiesis. (A–D) dg5 has a normal expression pattern on hemoglobin marker hbae1 and myeloid marker mpo compared to WT group. All lateral views, anterior to the left. Figure S3, The efficiency verification of nom1 ATG MO. (A) Strong GFP fluorescence appeared in embryos injected with a fusion EGFP protein contained nom1 ATG MO target site. (B) The GFP fluorescence is disappeared in embryos co-injected with the fusion protein mRNA and 2 ng nom1 ATG MO. Figure S4, Phenotype of dg5 larvae at 7 dpf and the morphology of nom1-knockdown morphant and rescue embryos. (A, B) dg5 larvae do not have a swim bladder and cause a serious edema (arrow) at 7 dpf. (C) Compared to control embryos, (D) nom1 ATG-MO can cause the same phenotype as dg5 mutant with small head, small eyes and heart edema. (E) Injection nom1 mRNA into dg5 mutant can rescue the morphology phenotype. All lateral views, anterior to the left. Figure S5, Nom1 affect exocrine pancreas development process between 2 dpf and 2.5 dpf. (A–F) All dorsal views, anterior to the top. (A, D) In morphant group, the GFP labeled exocrine pancreas size is the same as WT. (B, C, E, F) The exocrine pancreas began to enlarge in WT larvae, but not for the nom1-knockdown embryos at 2.5 dpf and 3 dpf. Table S1, Differentially expressed genes in dg5 versus sibilings at 2.5 dpf. Table S2, GO enrichment analysis in dg5 mutant. Table S3, Isoforms analysis in dg5 mutant. (ZIP) [file pone.0100796.s001.zip › File S1/Table S2. GO enrichment analysis in dg5 mutant.xlsx]

## Sheet: dg5_up
NAME	GS<br> follow link to MSigDB	GS DETAILS	SIZE	ES	NES	NOM p-val	FDR q-val	FWER p-val	RANK AT MAX	LEADING EDGE		-log (q-value)
NUCLEOLUS	NUCLEOLUS	Details ...	94	-0.708889	-2.50761	0	0	0	1457	tags=52%, list=13%, signal=59%		#NUM!
RIBOSOME_BIOGENESIS_AND_ASSEMBLY	RIBOSOME_BIOGENESIS_AND_ASSEMBLY	Details ...	17	-0.78832	-2.03344	0	0.00534487	0.011	1145	tags=71%, list=10%, signal=78%		2.27206
NUCLEAR_LUMEN	NUCLEAR_LUMEN	Details ...	307	-0.494181	-2.01005	0	0.00780401	0.024	1480	tags=23%, list=13%, signal=26%		2.10768
ORGANELLE_LUMEN	ORGANELLE_LUMEN	Details ...	369	-0.475379	-1.98222	0	0.00907649	0.037	1625	tags=24%, list=14%, signal=27%		2.04208
MEMBRANE_ENCLOSED_LUMEN	MEMBRANE_ENCLOSED_LUMEN	Details ...	369	-0.475379	-1.97804	0	0.00783942	0.04	1625	tags=24%, list=14%, signal=27%		2.10572
RRNA_METABOLIC_PROCESS	RRNA_METABOLIC_PROCESS	Details ...	15	-0.79437	-1.978	0	0.00653285	0.04	1694	tags=80%, list=15%, signal=93%		2.1849
RIBONUCLEOPROTEIN_COMPLEX_BIOGENESIS_AND_ASSEMBLY	RIBONUCLEOPROTEIN_COMPLEX_BIOGENESIS_AND_ASSEMBLY	Details ...	74	-0.563319	-1.92823	0	0.0127305	0.085	2559	tags=45%, list=22%, signal=57%		1.89515
NUCLEASE_ACTIVITY	NUCLEASE_ACTIVITY	Details ...	39	-0.628696	-1.91005	0	0.0156754	0.118	1694	tags=33%, list=15%, signal=39%		1.80478
TRNA_METABOLIC_PROCESS	TRNA_METABOLIC_PROCESS	Details ...	19	-0.715495	-1.8669	0	0.0329168	0.253	2810	tags=84%, list=24%, signal=111%		1.48258
KINASE_INHIBITOR_ACTIVITY	KINASE_INHIBITOR_ACTIVITY	Details ...	16	-0.722908	-1.84783	0.00496689	0.0398242	0.321	94	tags=19%, list=1%, signal=19%		1.39985
INDUCTION_OF_APOPTOSIS_BY_INTRACELLULAR_SIGNALS	INDUCTION_OF_APOPTOSIS_BY_INTRACELLULAR_SIGNALS	Details ...	16	-0.723935	-1.84527	0	0.0380755	0.337	638	tags=19%, list=5%, signal=20%		1.41935
RESPONSE_TO_BIOTIC_STIMULUS	RESPONSE_TO_BIOTIC_STIMULUS	Details ...	55	-0.551245	-1.83324	0	0.0404701	0.376	711	tags=16%, list=6%, signal=17%		1.39287
PROTEIN_KINASE_INHIBITOR_ACTIVITY	PROTEIN_KINASE_INHIBITOR_ACTIVITY	Details ...	16	-0.722908	-1.80835	0.00492611	0.0512755	0.483	94	tags=19%, list=1%, signal=19%		1.29009
TRANSLATION_REGULATOR_ACTIVITY	TRANSLATION_REGULATOR_ACTIVITY	Details ...	34	-0.601964	-1.80688	0.00299401	0.0489458	0.494	2167	tags=50%, list=19%, signal=61%		1.31028
TRANSLATION_FACTOR_ACTIVITY_NUCLEIC_ACID_BINDING	TRANSLATION_FACTOR_ACTIVITY_NUCLEIC_ACID_BINDING	Details ...	34	-0.601964	-1.79457	0	0.0545133	0.549	2167	tags=50%, list=19%, signal=61%		1.2635
COFACTOR_BIOSYNTHETIC_PROCESS	COFACTOR_BIOSYNTHETIC_PROCESS	Details ...	20	-0.646788	-1.75483	0.00321543	0.0849421	0.741	1585	tags=40%, list=14%, signal=46%		1.07088
EXONUCLEASE_ACTIVITY	EXONUCLEASE_ACTIVITY	Details ...	15	-0.69799	-1.75459	0.00658979	0.0802949	0.743	1595	tags=47%, list=14%, signal=54%		1.09531
REGULATION_OF_GROWTH	REGULATION_OF_GROWTH	Details ...	39	-0.567108	-1.72616	0.00154321	0.104758	0.844	507	tags=10%, list=4%, signal=11%		0.979814
TRANSCRIPTION_FROM_RNA_POLYMERASE_III_PROMOTER	TRANSCRIPTION_FROM_RNA_POLYMERASE_III_PROMOTER	Details ...	15	-0.674997	-1.70398	0.00665557	0.126975	0.907	1439	tags=47%, list=12%, signal=53%		0.896282
MITOCHONDRIAL_MATRIX	MITOCHONDRIAL_MATRIX	Details ...	43	-0.543726	-1.70248	0.00148368	0.122734	0.909	3132	tags=49%, list=27%, signal=67%		0.911033
MITOCHONDRIAL_LUMEN	MITOCHONDRIAL_LUMEN	Details ...	43	-0.543726	-1.69477	0.00719425	0.125175	0.929	3132	tags=49%, list=27%, signal=67%		0.902481
NUCLEAR_PORE	NUCLEAR_PORE	Details ...	28	-0.587693	-1.69259	0.00300752	0.122215	0.935	3973	tags=79%, list=34%, signal=119%		0.912876
TRANSFORMING_GROWTH_FACTOR_BETA_RECEPTOR_SIGNALING_PATHWAY	TRANSFORMING_GROWTH_FACTOR_BETA_RECEPTOR_SIGNALING_PATHWAY	Details ...	23	-0.625827	-1.69187	0.0111643	0.117882	0.935	612	tags=13%, list=5%, signal=14%		0.928554
NUCLEAR_PART	NUCLEAR_PART	Details ...	463	-0.399292	-1.69158	0	0.113577	0.935	1988	tags=21%, list=17%, signal=25%		0.94471
RESPONSE_TO_EXTRACELLULAR_STIMULUS	RESPONSE_TO_EXTRACELLULAR_STIMULUS	Details ...	24	-0.604825	-1.68259	0.0046729	0.120053	0.948	16	tags=13%, list=0%, signal=12%		0.920628
LIGASE_ACTIVITY	LIGASE_ACTIVITY	Details ...	86	-0.475966	-1.67279	0	0.127552	0.966	2956	tags=41%, list=25%, signal=54%		0.894313
PROTEIN_KINASE_REGULATOR_ACTIVITY	PROTEIN_KINASE_REGULATOR_ACTIVITY	Details ...	27	-0.573708	-1.64226	0.00624025	0.167641	0.99	163	tags=15%, list=1%, signal=15%		0.775619
RIBONUCLEASE_ACTIVITY	RIBONUCLEASE_ACTIVITY	Details ...	16	-0.630635	-1.63585	0.0179445	0.171876	0.992	555	tags=25%, list=5%, signal=26%		0.764785
NON_MEMBRANE_BOUND_ORGANELLE	NON_MEMBRANE_BOUND_ORGANELLE	Details ...	475	-0.390515	-1.63542	0	0.166766	0.992	1901	tags=23%, list=16%, signal=26%		0.777892
INTRACELLULAR_NON_MEMBRANE_BOUND_ORGANELLE	INTRACELLULAR_NON_MEMBRANE_BOUND_ORGANELLE	Details ...	475	-0.390515	-1.63471	0	0.162221	0.992	1901	tags=23%, list=16%, signal=26%		0.789893
REGULATION_OF_PHOSPHORYLATION	REGULATION_OF_PHOSPHORYLATION	Details ...	29	-0.56429	-1.6317	0.0172956	0.161781	0.994	2048	tags=31%, list=18%, signal=38%		0.791072
STRUCTURAL_CONSTITUENT_OF_CYTOSKELETON	STRUCTURAL_CONSTITUENT_OF_CYTOSKELETON	Details ...	31	-0.549983	-1.63167	0.0156006	0.156726	0.994	2647	tags=39%, list=23%, signal=50%		0.80486
KINASE_REGULATOR_ACTIVITY	KINASE_REGULATOR_ACTIVITY	Details ...	31	-0.553172	-1.62965	0.0151286	0.155985	0.996	163	tags=13%, list=1%, signal=13%		0.806917
NEGATIVE_REGULATION_OF_GROWTH	NEGATIVE_REGULATION_OF_GROWTH	Details ...	26	-0.575866	-1.62571	0.021978	0.157108	0.997	16	tags=8%, list=0%, signal=8%		0.803801
POSITIVE_REGULATION_OF_CELL_PROLIFERATION	POSITIVE_REGULATION_OF_CELL_PROLIFERATION	Details ...	85	-0.461646	-1.62289	0.00271739	0.156727	0.997	2820	tags=35%, list=24%, signal=46%		0.804856
CELL_CYCLE_ARREST_GO_0007050	CELL_CYCLE_ARREST_GO_0007050	Details ...	46	-0.520069	-1.62282	0.011611	0.152401	0.997	693	tags=15%, list=6%, signal=16%		0.817011
GROWTH	GROWTH	Details ...	53	-0.501639	-1.62141	0.0117302	0.150389	0.997	1415	tags=17%, list=12%, signal=19%		0.822783
G_PROTEIN_SIGNALING_ADENYLATE_CYCLASE_ACTIVATING_PATHWAY	G_PROTEIN_SIGNALING_ADENYLATE_CYCLASE_ACTIVATING_PATHWAY	Details ...	18	-0.618367	-1.617	0.0132013	0.152613	0.998	457	tags=22%, list=4%, signal=23%		0.816409
METHYLTRANSFERASE_ACTIVITY	METHYLTRANSFERASE_ACTIVITY	Details ...	31	-0.546996	-1.60791	0.0109034	0.161481	0.998	2331	tags=42%, list=20%, signal=52%		0.791878
REGULATION_OF_TRANSLATION	REGULATION_OF_TRANSLATION	Details ...	53	-0.492889	-1.60257	0.013986	0.165323	1	2559	tags=43%, list=22%, signal=55%		0.781666
HORMONE_ACTIVITY	HORMONE_ACTIVITY	Details ...	24	-0.559141	-1.60133	0.0252765	0.163092	1	1847	tags=42%, list=16%, signal=49%		0.787568
MITOCHONDRION_ORGANIZATION_AND_BIOGENESIS	MITOCHONDRION_ORGANIZATION_AND_BIOGENESIS	Details ...	37	-0.527005	-1.6004	0.010574	0.160617	1	2341	tags=41%, list=20%, signal=51%		0.794209
MITOTIC_CELL_CYCLE_CHECKPOINT	MITOTIC_CELL_CYCLE_CHECKPOINT	Details ...	16	-0.622043	-1.59645	0.0234742	0.162406	1	2570	tags=31%, list=22%, signal=40%		0.789399
GENERAL_RNA_POLYMERASE_II_TRANSCRIPTION_FACTOR_ACTIVITY	GENERAL_RNA_POLYMERASE_II_TRANSCRIPTION_FACTOR_ACTIVITY	Details ...	29	-0.542638	-1.59636	0.0151745	0.158847	1	216	tags=10%, list=2%, signal=11%		0.799022
MUSCLE_DEVELOPMENT	MUSCLE_DEVELOPMENT	Details ...	80	-0.457973	-1.59347	0.00409277	0.159643	1	2676	tags=36%, list=23%, signal=47%		0.79685
TRANSLATION_INITIATION_FACTOR_ACTIVITY	TRANSLATION_INITIATION_FACTOR_ACTIVITY	Details ...	23	-0.583543	-1.58997	0.0253165	0.161264	1	3746	tags=74%, list=32%, signal=109%		0.792464
REGULATION_OF_CELL_GROWTH	REGULATION_OF_CELL_GROWTH	Details ...	31	-0.52955	-1.58805	0.0120846	0.160861	1	507	tags=10%, list=4%, signal=10%		0.793549
NEGATIVE_REGULATION_OF_CELL_CYCLE	NEGATIVE_REGULATION_OF_CELL_CYCLE	Details ...	64	-0.474517	-1.58562	0.0101302	0.160882	1	2347	tags=28%, list=20%, signal=35%		0.793492
MITOCHONDRIAL_PART	MITOCHONDRIAL_PART	Details ...	124	-0.43357	-1.58425	0.00399467	0.159159	1	3034	tags=39%, list=26%, signal=52%		0.798169
MITOCHONDRIAL_RIBOSOME	MITOCHONDRIAL_RIBOSOME	Details ...	20	-0.595839	-1.58014	0.0375587	0.162156	1	1625	tags=45%, list=14%, signal=52%		0.790068
METALLOPEPTIDASE_ACTIVITY	METALLOPEPTIDASE_ACTIVITY	Details ...	37	-0.508948	-1.5736	0.0105263	0.168123	1	2263	tags=38%, list=19%, signal=47%		0.774372
ORGANELLAR_RIBOSOME	ORGANELLAR_RIBOSOME	Details ...	20	-0.595839	-1.57246	0.0245098	0.166878	1	1625	tags=45%, list=14%, signal=52%		0.777602
TRANSFERASE_ACTIVITY_TRANSFERRING_ALKYL_OR_ARYLOTHER_THAN_METHYLGROUPS	TRANSFERASE_ACTIVITY_TRANSFERRING_ALKYL_OR_ARYLOTHER_THAN_METHYLGROUPS	Details ...	21	-0.587918	-1.56766	0.0246154	0.171385	1	2325	tags=43%, list=20%, signal=53%		0.766027
POSITIVE_REGULATION_OF_CASPASE_ACTIVITY	POSITIVE_REGULATION_OF_CASPASE_ACTIVITY	Details ...	15	-0.631239	-1.56112	0.0277325	0.178474	1	1931	tags=40%, list=17%, signal=48%		0.748425
NUCLEOTIDYLTRANSFERASE_ACTIVITY	NUCLEOTIDYLTRANSFERASE_ACTIVITY	Details ...	43	-0.497345	-1.557	0.0177253	0.181304	1	1674	tags=26%, list=14%, signal=30%		0.741593
TRANSLATIONAL_INITIATION	TRANSLATIONAL_INITIATION	Details ...	32	-0.523476	-1.55295	0.0253165	0.183776	1	2559	tags=44%, list=22%, signal=56%		0.735712
MITOCHONDRION	MITOCHONDRION	Details ...	292	-0.380377	-1.54589	0	0.19161	1	2606	tags=31%, list=22%, signal=39%		0.717582
GROWTH_FACTOR_BINDING	GROWTH_FACTOR_BINDING	Details ...	20	-0.570863	-1.54466	0.0355987	0.190131	1	716	tags=20%, list=6%, signal=21%		0.720947
MITOCHONDRIAL_TRANSPORT	MITOCHONDRIAL_TRANSPORT	Details ...	19	-0.578393	-1.54433	0.0346457	0.187307	1	2341	tags=47%, list=20%, signal=59%		0.727446
TISSUE_REMODELING	TISSUE_REMODELING	Details ...	17	-0.593139	-1.53866	0.0386473	0.192102	1	2342	tags=47%, list=20%, signal=59%		0.716468
COFACTOR_METABOLIC_PROCESS	COFACTOR_METABOLIC_PROCESS	Details ...	42	-0.491889	-1.53762	0.0265487	0.190462	1	1585	tags=29%, list=14%, signal=33%		0.720192
STRUCTURAL_CONSTITUENT_OF_MUSCLE	STRUCTURAL_CONSTITUENT_OF_MUSCLE	Details ...	21	-0.547836	-1.53058	0.0315956	0.198296	1	1209	tags=29%, list=10%, signal=32%		0.702686
S_ADENOSYLMETHIONINE_DEPENDENT_METHYLTRANSFERASE_ACTIVITY	S_ADENOSYLMETHIONINE_DEPENDENT_METHYLTRANSFERASE_ACTIVITY	Details ...	18	-0.587897	-1.52904	0.0319489	0.197515	1	2331	tags=50%, list=20%, signal=62%		0.7044
RIBOSOMAL_SUBUNIT	RIBOSOMAL_SUBUNIT	Details ...	17	-0.583959	-1.52791	0.0366667	0.196304	1	1625	tags=47%, list=14%, signal=55%		0.70707
MITOSIS	MITOSIS	Details ...	65	-0.448912	-1.51943	0.0184659	0.207521	1	808	tags=12%, list=7%, signal=13%		0.682938
CHROMATIN_BINDING	CHROMATIN_BINDING	Details ...	27	-0.528215	-1.51661	0.0365297	0.20879	1	1297	tags=15%, list=11%, signal=17%		0.68029
TRANSLATION	TRANSLATION	Details ...	124	-0.405605	-1.51394	0.00647668	0.210415	1	2559	tags=37%, list=22%, signal=47%		0.676923
REGULATION_OF_CELL_PROLIFERATION	REGULATION_OF_CELL_PROLIFERATION	Details ...	184	-0.39181	-1.51338	0.00250313	0.208085	1	1920	tags=22%, list=16%, signal=26%		0.681759
DI___TRI_VALENT_INORGANIC_CATION_TRANSPORT	DI___TRI_VALENT_INORGANIC_CATION_TRANSPORT	Details ...	22	-0.554204	-1.51265	0.0423862	0.206401	1	1785	tags=41%, list=15%, signal=48%		0.685288
POSITIVE_REGULATION_OF_TRANSCRIPTION_FROM_RNA_POLYMERASE_II_PROMOTER	POSITIVE_REGULATION_OF_TRANSCRIPTION_FROM_RNA_POLYMERASE_II_PROMOTER	Details ...	55	-0.454926	-1.50879	0.0134933	0.209909	1	2316	tags=24%, list=20%, signal=29%		0.677968
REGULATION_OF_TRANSLATIONAL_INITIATION	REGULATION_OF_TRANSLATIONAL_INITIATION	Details ...	25	-0.543087	-1.50792	0.0353846	0.208319	1	2559	tags=44%, list=22%, signal=56%		0.681272
RNA_PROCESSING	RNA_PROCESSING	Details ...	152	-0.397495	-1.50639	0.0126263	0.207852	1	3860	tags=43%, list=33%, signal=63%		0.682245
HELICASE_ACTIVITY	HELICASE_ACTIVITY	Details ...	43	-0.477069	-1.50181	0.0275651	0.213288	1	443	tags=16%, list=4%, signal=17%		0.671033
TRANSFERASE_ACTIVITY_TRANSFERRING_ONE_CARBON_GROUPS	TRANSFERASE_ACTIVITY_TRANSFERRING_ONE_CARBON_GROUPS	Details ...	32	-0.51111	-1.50163	0.0400616	0.210646	1	2331	tags=41%, list=20%, signal=51%		0.676447
NUCLEAR_DNA_DIRECTED_RNA_POLYMERASE_COMPLEX	NUCLEAR_DNA_DIRECTED_RNA_POLYMERASE_COMPLEX	Details ...	16	-0.580659	-1.49377	0.0505529	0.221112	1	1263	tags=31%, list=11%, signal=35%		0.655389
REGULATION_OF_MITOSIS	REGULATION_OF_MITOSIS	Details ...	29	-0.51813	-1.49326	0.0413355	0.219253	1	1171	tags=17%, list=10%, signal=19%		0.659054
DOUBLE_STRANDED_DNA_BINDING	DOUBLE_STRANDED_DNA_BINDING	Details ...	26	-0.515245	-1.49132	0.0449927	0.219632	1	1297	tags=23%, list=11%, signal=26%		0.658305
M_PHASE_OF_MITOTIC_CELL_CYCLE	M_PHASE_OF_MITOTIC_CELL_CYCLE	Details ...	67	-0.445539	-1.48978	0.0150685	0.219504	1	808	tags=12%, list=7%, signal=13%		0.658557
RNA_POLYMERASE_COMPLEX	RNA_POLYMERASE_COMPLEX	Details ...	16	-0.580659	-1.48475	0.0594059	0.225299	1	1263	tags=31%, list=11%, signal=35%		0.647241
JAK_STAT_CASCADE	JAK_STAT_CASCADE	Details ...	22	-0.53758	-1.48039	0.0418535	0.229928	1	1901	tags=36%, list=16%, signal=43%		0.638408
RNA_CATABOLIC_PROCESS	RNA_CATABOLIC_PROCESS	Details ...	18	-0.574761	-1.47958	0.0577558	0.228561	1	2725	tags=39%, list=23%, signal=51%		0.640997
INTERPHASE_OF_MITOTIC_CELL_CYCLE	INTERPHASE_OF_MITOTIC_CELL_CYCLE	Details ...	55	-0.451104	-1.4721	0.024531	0.239068	1	839	tags=13%, list=7%, signal=14%		0.621478
G1_S_TRANSITION_OF_MITOTIC_CELL_CYCLE	G1_S_TRANSITION_OF_MITOTIC_CELL_CYCLE	Details ...	23	-0.529795	-1.4711	0.0647709	0.23782	1	2211	tags=30%, list=19%, signal=37%		0.623751
RNA_BIOSYNTHETIC_PROCESS	RNA_BIOSYNTHETIC_PROCESS	Details ...	496	-0.346648	-1.46333	0	0.249488	1	2151	tags=21%, list=18%, signal=25%		0.602951
SKELETAL_MUSCLE_DEVELOPMENT	SKELETAL_MUSCLE_DEVELOPMENT	Details ...	28	-0.520886	-1.46281	0.0492064	0.247444	1	2676	tags=43%, list=23%, signal=56%		0.606522
INFLAMMATORY_RESPONSE	INFLAMMATORY_RESPONSE	Details ...	50	-0.456178	-1.4618	0.04209	0.246381	1	2278	tags=38%, list=20%, signal=47%		0.608393
TRANSCRIPTION_DNA_DEPENDENT	TRANSCRIPTION_DNA_DEPENDENT	Details ...	495	-0.34667	-1.46005	0	0.246918	1	2151	tags=21%, list=18%, signal=25%		0.607447
DNA_DIRECTED_RNA_POLYMERASE_COMPLEX	DNA_DIRECTED_RNA_POLYMERASE_COMPLEX	Details ...	16	-0.580659	-1.45828	0.0515807	0.247281	1	1263	tags=31%, list=11%, signal=35%		0.60681
M_PHASE	M_PHASE	Details ...	86	-0.418971	-1.45643	0.0267606	0.247948	1	1171	tags=14%, list=10%, signal=15%		0.60564
PORE_COMPLEX	PORE_COMPLEX	Details ...	33	-0.492252	-1.45625	0.0433437	0.245542	1	3390	tags=61%, list=29%, signal=85%		0.609874
MAGNESIUM_ION_BINDING	MAGNESIUM_ION_BINDING	Details ...	44	-0.458118	-1.45513	0.0412214	0.244865	1	2497	tags=39%, list=21%, signal=49%		0.611073
UBIQUITIN_CYCLE	UBIQUITIN_CYCLE	Details ...	38	-0.473925	-1.45427	0.0372578	0.243756	1	234	tags=8%, list=2%, signal=8%		0.613045
AMINO_ACID_METABOLIC_PROCESS	AMINO_ACID_METABOLIC_PROCESS	Details ...	72	-0.424314	-1.4531	0.0222222	0.243067	1	2080	tags=32%, list=18%, signal=39%		0.614274
CONDENSED_CHROMOSOME	CONDENSED_CHROMOSOME	Details ...	25	-0.522105	-1.44896	0.0516667	0.248385	1	1205	tags=24%, list=10%, signal=27%		0.604874
DNA_METABOLIC_PROCESS	DNA_METABOLIC_PROCESS	Details ...	204	-0.371498	-1.4447	0.00732601	0.253773	1	3047	tags=33%, list=26%, signal=44%		0.595555
PROTEIN_RNA_COMPLEX_ASSEMBLY	PROTEIN_RNA_COMPLEX_ASSEMBLY	Details ...	56	-0.436424	-1.4446	0.0496454	0.251273	1	2559	tags=32%, list=22%, signal=41%		0.599854
RESPONSE_TO_VIRUS	RESPONSE_TO_VIRUS	Details ...	19	-0.545408	-1.44245	0.0707237	0.252625	1	255	tags=11%, list=2%, signal=11%		0.597524
DEFENSE_RESPONSE	DEFENSE_RESPONSE	Details ...	99	-0.397751	-1.43487	0.0287278	0.264768	1	2293	tags=31%, list=20%, signal=39%		0.577135
CYSTEINE_TYPE_PEPTIDASE_ACTIVITY	CYSTEINE_TYPE_PEPTIDASE_ACTIVITY	Details ...	44	-0.45563	-1.43377	0.0526316	0.264253	1	3148	tags=43%, list=27%, signal=59%		0.577979
BONE_REMODELING	BONE_REMODELING	Details ...	16	-0.568424	-1.43338	0.0834697	0.262289	1	2342	tags=44%, list=20%, signal=55%		0.58122
PEPTIDYL_AMINO_ACID_MODIFICATION	PEPTIDYL_AMINO_ACID_MODIFICATION		44	-0.461689	-1.42771	0.0406015	0.270983	1	1542	tags=27%, list=13%, signal=31%		0.567058
RESPONSE_TO_OTHER_ORGANISM	RESPONSE_TO_OTHER_ORGANISM		27	-0.504633	-1.42691	0.0757342	0.26978	1	2480	tags=33%, list=21%, signal=42%		0.56899
CYSTEINE_TYPE_ENDOPEPTIDASE_ACTIVITY	CYSTEINE_TYPE_ENDOPEPTIDASE_ACTIVITY		33	-0.478485	-1.4258	0.0584708	0.269467	1	1061	tags=24%, list=9%, signal=27%		0.569495
NUCLEOTIDE_EXCISION_REPAIR	NUCLEOTIDE_EXCISION_REPAIR		19	-0.536504	-1.42099	0.0786687	0.276256	1	2872	tags=37%, list=25%, signal=49%		0.558688
TRANSMEMBRANE_RECEPTOR_PROTEIN_SERINE_THREONINE_KINASE_SIGNALING_PATHWAY	TRANSMEMBRANE_RECEPTOR_PROTEIN_SERINE_THREONINE_KINASE_SIGNALING_PATHWAY		33	-0.477639	-1.41787	0.0683891	0.279853	1	612	tags=9%, list=5%, signal=10%		0.55307
RIBONUCLEOPROTEIN_COMPLEX	RIBONUCLEOPROTEIN_COMPLEX		118	-0.384006	-1.41502	0.019337	0.282744	1	1715	tags=19%, list=15%, signal=22%		0.548606
CELL_PROLIFERATION_GO_0008283	CELL_PROLIFERATION_GO_0008283		327	-0.347517	-1.41263	0.00347625	0.284753	1	1920	tags=21%, list=16%, signal=24%		0.545531
CALCIUM_ION_TRANSPORT	CALCIUM_ION_TRANSPORT		18	-0.535781	-1.41248	0.0900474	0.282451	1	1785	tags=39%, list=15%, signal=46%		0.549056
TRANSCRIPTION_FROM_RNA_POLYMERASE_II_PROMOTER	TRANSCRIPTION_FROM_RNA_POLYMERASE_II_PROMOTER		366	-0.342933	-1.40835	0.004662	0.288257	1	1936	tags=19%, list=17%, signal=22%		0.54022
REGULATION_OF_CELL_CYCLE	REGULATION_OF_CELL_CYCLE		142	-0.370042	-1.40669	0.026178	0.288737	1	2376	tags=26%, list=20%, signal=32%		0.539497
RESPONSE_TO_NUTRIENT_LEVELS	RESPONSE_TO_NUTRIENT_LEVELS		21	-0.520693	-1.40455	0.0709877	0.290367	1	1936	tags=33%, list=17%, signal=40%		0.537052
POSITIVE_REGULATION_OF_TRANSCRIPTIONDNA_DEPENDENT	POSITIVE_REGULATION_OF_TRANSCRIPTIONDNA_DEPENDENT		98	-0.388804	-1.39751	0.0352304	0.301646	1	2316	tags=22%, list=20%, signal=28%		0.520502
REGULATION_OF_GENE_EXPRESSION	REGULATION_OF_GENE_EXPRESSION		497	-0.330207	-1.39308	0	0.308343	1	2331	tags=23%, list=20%, signal=27%		0.510966
CELL_CYCLE_GO_0007049	CELL_CYCLE_GO_0007049		251	-0.347897	-1.3906	0.00728155	0.311	1	2504	tags=24%, list=21%, signal=29%		0.50724
INTERPHASE	INTERPHASE		60	-0.417945	-1.3844	0.0656205	0.321873	1	2211	tags=23%, list=19%, signal=29%		0.492315
LIGASE_ACTIVITY_FORMING_CARBON_NITROGEN_BONDS	LIGASE_ACTIVITY_FORMING_CARBON_NITROGEN_BONDS		59	-0.42031	-1.3829	0.0565217	0.322321	1	2956	tags=36%, list=25%, signal=47%		0.491712
MACROMOLECULAR_COMPLEX_ASSEMBLY	MACROMOLECULAR_COMPLEX_ASSEMBLY		224	-0.344928	-1.38256	0.0122549	0.320365	1	2559	tags=27%, list=22%, signal=34%		0.494355
CELL_CYCLE_PHASE	CELL_CYCLE_PHASE		135	-0.370015	-1.38237	0.0289474	0.318093	1	1188	tags=13%, list=10%, signal=14%		0.497445
AMINO_ACID_AND_DERIVATIVE_METABOLIC_PROCESS	AMINO_ACID_AND_DERIVATIVE_METABOLIC_PROCESS		88	-0.3899	-1.38198	0.0490621	0.316123	1	2080	tags=30%, list=18%, signal=36%		0.500144
RESPONSE_TO_HORMONE_STIMULUS	RESPONSE_TO_HORMONE_STIMULUS		22	-0.502734	-1.37959	0.0750408	0.318754	1	2302	tags=41%, list=20%, signal=51%		0.496544
POSITIVE_REGULATION_OF_HYDROLASE_ACTIVITY	POSITIVE_REGULATION_OF_HYDROLASE_ACTIVITY		29	-0.477121	-1.37713	0.0878274	0.321345	1	1408	tags=21%, list=12%, signal=23%		0.493028
CONTRACTILE_FIBER_PART	CONTRACTILE_FIBER_PART		16	-0.550179	-1.37318	0.0971993	0.327412	1	2647	tags=50%, list=23%, signal=65%		0.484905
POSITIVE_REGULATION_OF_RNA_METABOLIC_PROCESS	POSITIVE_REGULATION_OF_RNA_METABOLIC_PROCESS		100	-0.382249	-1.37134	0.0513158	0.328482	1	2316	tags=22%, list=20%, signal=27%		0.483489
ENDONUCLEASE_ACTIVITY	ENDONUCLEASE_ACTIVITY		20	-0.529484	-1.37007	0.101246	0.328423	1	943	tags=25%, list=8%, signal=27%		0.483566
DNA_HELICASE_ACTIVITY	DNA_HELICASE_ACTIVITY		21	-0.506831	-1.36881	0.0887097	0.328429	1	443	tags=14%, list=4%, signal=15%		0.483558
STRIATED_MUSCLE_DEVELOPMENT	STRIATED_MUSCLE_DEVELOPMENT		35	-0.451701	-1.36394	0.0891239	0.336141	1	2676	tags=34%, list=23%, signal=44%		0.473478
MITOTIC_CELL_CYCLE	MITOTIC_CELL_CYCLE		127	-0.363314	-1.35873	0.0348059	0.344896	1	2234	tags=20%, list=19%, signal=24%		0.462311
DNA_REPAIR	DNA_REPAIR		108	-0.374712	-1.35469	0.0464807	0.35144	1	3126	tags=33%, list=27%, signal=45%		0.454149
NUCLEAR_BODY	NUCLEAR_BODY		29	-0.474561	-1.35128	0.1051	0.35603	1	4025	tags=52%, list=35%, signal=79%		0.448514
PIGMENT_METABOLIC_PROCESS	PIGMENT_METABOLIC_PROCESS		18	-0.520885	-1.34753	0.124006	0.361707	1	1585	tags=28%, list=14%, signal=32%		0.441643
CELL_CYCLE_PROCESS	CELL_CYCLE_PROCESS		155	-0.355123	-1.34523	0.0336788	0.364467	1	1188	tags=12%, list=10%, signal=13%		0.438341
CELLULAR_COMPONENT_ASSEMBLY	CELLULAR_COMPONENT_ASSEMBLY		237	-0.338941	-1.34302	0.0302648	0.366865	1	2662	tags=27%, list=23%, signal=35%		0.435493
RNA_HELICASE_ACTIVITY	RNA_HELICASE_ACTIVITY		21	-0.500936	-1.34248	0.119548	0.365293	1	408	tags=19%, list=4%, signal=20%		0.437359
REGULATION_OF_TRANSCRIPTION_FROM_RNA_POLYMERASE_II_PROMOTER	REGULATION_OF_TRANSCRIPTION_FROM_RNA_POLYMERASE_II_PROMOTER		233	-0.340092	-1.34238	0.0158537	0.362786	1	2320	tags=21%, list=20%, signal=26%		0.440349
METALLOENDOPEPTIDASE_ACTIVITY	METALLOENDOPEPTIDASE_ACTIVITY		20	-0.495249	-1.34052	0.116314	0.364418	1	2749	tags=40%, list=24%, signal=52%		0.4384
ATP_DEPENDENT_HELICASE_ACTIVITY	ATP_DEPENDENT_HELICASE_ACTIVITY		22	-0.492205	-1.33885	0.128165	0.365908	1	408	tags=18%, list=4%, signal=19%		0.436628
RIBOSOME	RIBOSOME		31	-0.456828	-1.33845	0.115625	0.36422	1	1625	tags=29%, list=14%, signal=34%		0.438636
POSITIVE_REGULATION_OF_CELLULAR_PROCESS	POSITIVE_REGULATION_OF_CELLULAR_PROCESS		456	-0.318431	-1.33511	0.00997783	0.369291	1	2500	tags=23%, list=21%, signal=29%		0.432631
POSITIVE_REGULATION_OF_BIOLOGICAL_PROCESS	POSITIVE_REGULATION_OF_BIOLOGICAL_PROCESS		474	-0.318338	-1.33305	0.00551268	0.371365	1	2500	tags=24%, list=21%, signal=29%		0.430199
NUCLEAR_CHROMOSOME	NUCLEAR_CHROMOSOME		39	-0.428868	-1.332	0.0820669	0.371164	1	2101	tags=26%, list=18%, signal=31%		0.430434
DI___TRI_VALENT_INORGANIC_CATION_TRANSMEMBRANE_TRANSPORTER_ACTIVITY	DI___TRI_VALENT_INORGANIC_CATION_TRANSMEMBRANE_TRANSPORTER_ACTIVITY		20	-0.495758	-1.33172	0.115321	0.369192	1	3017	tags=40%, list=26%, signal=54%		0.432747
ENVELOPE	ENVELOPE		139	-0.355936	-1.32891	0.0495979	0.373203	1	3390	tags=40%, list=29%, signal=56%		0.428055
DNA_RECOMBINATION	DNA_RECOMBINATION		35	-0.442337	-1.32857	0.10279	0.371452	1	3126	tags=43%, list=27%, signal=58%		0.430098
RESPONSE_TO_STRESS	RESPONSE_TO_STRESS		351	-0.319203	-1.32515	0.0159817	0.376735	1	2777	tags=30%, list=24%, signal=38%		0.423965
ORGANELLE_ENVELOPE	ORGANELLE_ENVELOPE		139	-0.355936	-1.3248	0.0488127	0.374937	1	3390	tags=40%, list=29%, signal=56%		0.426042
ELECTRON_TRANSPORT_GO_0006118	ELECTRON_TRANSPORT_GO_0006118		37	-0.432918	-1.3225	0.105512	0.377658	1	2514	tags=35%, list=22%, signal=45%		0.422902
NUCLEOPLASM	NUCLEOPLASM		228	-0.33198	-1.32004	0.030525	0.380578	1	1622	tags=14%, list=14%, signal=16%		0.419556
CAMP_MEDIATED_SIGNALING	CAMP_MEDIATED_SIGNALING		40	-0.424147	-1.31934	0.11649	0.379754	1	457	tags=10%, list=4%, signal=10%		0.420497
CHROMATIN	CHROMATIN		26	-0.466726	-1.31542	0.143307	0.38685	1	1898	tags=27%, list=16%, signal=32%		0.412457
REGULATION_OF_CELLULAR_PROTEIN_METABOLIC_PROCESS	REGULATION_OF_CELLULAR_PROTEIN_METABOLIC_PROCESS		99	-0.363379	-1.31507	0.0838972	0.385177	1	2610	tags=33%, list=22%, signal=43%		0.41434
MEIOSIS_I	MEIOSIS_I		15	-0.54086	-1.31474	0.149371	0.383233	1	3126	tags=53%, list=27%, signal=73%		0.416537
RESPONSE_TO_WOUNDING	RESPONSE_TO_WOUNDING		95	-0.371537	-1.31231	0.0725806	0.386629	1	2278	tags=31%, list=20%, signal=38%		0.412705
POSITIVE_REGULATION_OF_I_KAPPAB_KINASE_NF_KAPPAB_CASCADE	POSITIVE_REGULATION_OF_I_KAPPAB_KINASE_NF_KAPPAB_CASCADE		65	-0.388922	-1.31117	0.0801105	0.386636	1	3671	tags=43%, list=32%, signal=63%		0.412698
HETEROCYCLE_METABOLIC_PROCESS	HETEROCYCLE_METABOLIC_PROCESS		21	-0.481681	-1.31039	0.137224	0.386171	1	768	tags=24%, list=7%, signal=25%		0.41322
MITOCHONDRIAL_ENVELOPE	MITOCHONDRIAL_ENVELOPE		81	-0.37416	-1.30698	0.0892857	0.391771	1	3034	tags=35%, list=26%, signal=46%		0.406968
REGULATION_OF_PROTEIN_METABOLIC_PROCESS	REGULATION_OF_PROTEIN_METABOLIC_PROCESS		108	-0.36139	-1.30437	0.0726783	0.395857	1	2643	tags=33%, list=23%, signal=43%		0.402462
POSITIVE_REGULATION_OF_SIGNAL_TRANSDUCTION	POSITIVE_REGULATION_OF_SIGNAL_TRANSDUCTION		90	-0.365658	-1.30297	0.102767	0.396561	1	2184	tags=23%, list=19%, signal=28%		0.401691
ONE_CARBON_COMPOUND_METABOLIC_PROCESS	ONE_CARBON_COMPOUND_METABOLIC_PROCESS		20	-0.476816	-1.30057	0.141994	0.399791	1	2331	tags=35%, list=20%, signal=44%		0.398167
NUCLEOTIDE_BINDING	NUCLEOTIDE_BINDING		169	-0.339211	-1.29861	0.0497449	0.40174	1	2893	tags=36%, list=25%, signal=47%		0.396055
BASAL_LAMINA	BASAL_LAMINA		17	-0.493934	-1.29277	0.150235	0.413322	1	2764	tags=59%, list=24%, signal=77%		0.383712
G_PROTEIN_SIGNALING_COUPLED_TO_CAMP_NUCLEOTIDE_SECOND_MESSENGER	G_PROTEIN_SIGNALING_COUPLED_TO_CAMP_NUCLEOTIDE_SECOND_MESSENGER		39	-0.425228	-1.29109	0.138393	0.415086	1	457	tags=10%, list=4%, signal=11%		0.381862
RESPONSE_TO_DNA_DAMAGE_STIMULUS	RESPONSE_TO_DNA_DAMAGE_STIMULUS		134	-0.342904	-1.28539	0.0745501	0.426823	1	3047	tags=31%, list=26%, signal=42%		0.369753
BASEMENT_MEMBRANE	BASEMENT_MEMBRANE		30	-0.444114	-1.2847	0.15478	0.425997	1	2902	tags=47%, list=25%, signal=62%		0.370593
I_KAPPAB_KINASE_NF_KAPPAB_CASCADE	I_KAPPAB_KINASE_NF_KAPPAB_CASCADE		82	-0.365027	-1.28468	0.103723	0.423454	1	2480	tags=26%, list=21%, signal=32%		0.373194
PEPTIDASE_ACTIVITY	PEPTIDASE_ACTIVITY		119	-0.350502	-1.28432	0.0876011	0.421793	1	1568	tags=21%, list=13%, signal=24%		0.374901
MYOBLAST_DIFFERENTIATION	MYOBLAST_DIFFERENTIATION		15	-0.512624	-1.28398	0.173701	0.420074	1	2647	tags=47%, list=23%, signal=60%		0.376674
REGULATION_OF_NUCLEOBASENUCLEOSIDENUCLEOTIDE_AND_NUCLEIC_ACID_METABOLIC_PROCESS	REGULATION_OF_NUCLEOBASENUCLEOSIDENUCLEOTIDE_AND_NUCLEIC_ACID_METABOLIC_PROCESS		470	-0.306946	-1.28379	0.0192744	0.417972	1	2320	tags=21%, list=20%, signal=25%		0.378853
DNA_DEPENDENT_ATPASE_ACTIVITY	DNA_DEPENDENT_ATPASE_ACTIVITY		19	-0.481503	-1.28334	0.178218	0.416735	1	3453	tags=42%, list=30%, signal=60%		0.38014
REGULATION_OF_I_KAPPAB_KINASE_NF_KAPPAB_CASCADE	REGULATION_OF_I_KAPPAB_KINASE_NF_KAPPAB_CASCADE		68	-0.383521	-1.28289	0.11611	0.415337	1	3671	tags=43%, list=32%, signal=62%		0.3816
REGULATION_OF_TRANSCRIPTION	REGULATION_OF_TRANSCRIPTION		432	-0.306297	-1.27949	0.0213964	0.421044	1	2320	tags=21%, list=20%, signal=25%		0.375672
TRANSITION_METAL_ION_BINDING	TRANSITION_METAL_ION_BINDING		75	-0.373262	-1.27633	0.114613	0.426044	1	309	tags=8%, list=3%, signal=8%		0.370546
ADENYL_NUCLEOTIDE_BINDING	ADENYL_NUCLEOTIDE_BINDING		129	-0.342877	-1.2751	0.0870147	0.426497	1	2843	tags=35%, list=24%, signal=46%		0.370084
POSITIVE_REGULATION_OF_MULTICELLULAR_ORGANISMAL_PROCESS	POSITIVE_REGULATION_OF_MULTICELLULAR_ORGANISMAL_PROCESS		27	-0.443674	-1.27282	0.166159	0.430107	1	2342	tags=30%, list=20%, signal=37%		0.366423
REGULATION_OF_TRANSCRIPTIONDNA_DEPENDENT	REGULATION_OF_TRANSCRIPTIONDNA_DEPENDENT		353	-0.308371	-1.2719	0.0350058	0.429848	1	2202	tags=20%, list=19%, signal=24%		0.366685
STRUCTURE_SPECIFIC_DNA_BINDING	STRUCTURE_SPECIFIC_DNA_BINDING		43	-0.409293	-1.27134	0.14645	0.428565	1	3799	tags=44%, list=33%, signal=65%		0.367983
CHROMOSOME	CHROMOSOME		93	-0.356217	-1.26555	0.103261	0.440369	1	2862	tags=26%, list=25%, signal=34%		0.356183
RNA_DEPENDENT_ATPASE_ACTIVITY	RNA_DEPENDENT_ATPASE_ACTIVITY		15	-0.493532	-1.2639	0.184466	0.441931	1	408	tags=20%, list=4%, signal=21%		0.354645
POSITIVE_REGULATION_OF_TRANSCRIPTION	POSITIVE_REGULATION_OF_TRANSCRIPTION		118	-0.343347	-1.26232	0.0820312	0.443304	1	2316	tags=20%, list=20%, signal=25%		0.353298
ANION_TRANSMEMBRANE_TRANSPORTER_ACTIVITY	ANION_TRANSMEMBRANE_TRANSPORTER_ACTIVITY		34	-0.425843	-1.26199	0.154294	0.441644	1	3118	tags=47%, list=27%, signal=64%		0.354927
NEGATIVE_REGULATION_OF_CELL_PROLIFERATION	NEGATIVE_REGULATION_OF_CELL_PROLIFERATION		98	-0.357401	-1.26181	0.122117	0.439639	1	670	tags=12%, list=6%, signal=13%		0.356903
REGULATION_OF_DNA_METABOLIC_PROCESS	REGULATION_OF_DNA_METABOLIC_PROCESS		31	-0.431528	-1.26149	0.159265	0.438016	1	2151	tags=32%, list=18%, signal=39%		0.35851
ZINC_ION_BINDING	ZINC_ION_BINDING		60	-0.373231	-1.25737	0.142229	0.445691	1	985	tags=12%, list=8%, signal=13%		0.350966
POSITIVE_REGULATION_OF_BINDING	POSITIVE_REGULATION_OF_BINDING		19	-0.466629	-1.25623	0.177236	0.446269	1	3977	tags=58%, list=34%, signal=88%		0.350403
POSITIVE_REGULATION_OF_NUCLEOBASENUCLEOSIDENUCLEOTIDE_AND_NUCLEIC_ACID_METABOLIC_PROCESS	POSITIVE_REGULATION_OF_NUCLEOBASENUCLEOSIDENUCLEOTIDE_AND_NUCLEIC_ACID_METABOLIC_PROCESS		124	-0.336928	-1.25555	0.111851	0.445623	1	2316	tags=20%, list=20%, signal=25%		0.351033
MITOCHONDRIAL_MEMBRANE	MITOCHONDRIAL_MEMBRANE		71	-0.369003	-1.25283	0.12518	0.449834	1	3034	tags=34%, list=26%, signal=45%		0.346948
PURINE_NUCLEOTIDE_BINDING	PURINE_NUCLEOTIDE_BINDING		159	-0.331577	-1.25109	0.0910256	0.451832	1	2861	tags=35%, list=25%, signal=45%		0.345023
ACID_AMINO_ACID_LIGASE_ACTIVITY	ACID_AMINO_ACID_LIGASE_ACTIVITY		50	-0.382777	-1.24703	0.153736	0.459295	1	2956	tags=34%, list=25%, signal=45%		0.337908
REGULATION_OF_RNA_METABOLIC_PROCESS	REGULATION_OF_RNA_METABOLIC_PROCESS		360	-0.302849	-1.24169	0.0527523	0.47038	1	2202	tags=19%, list=19%, signal=23%		0.327551
ATP_BINDING	ATP_BINDING		118	-0.334485	-1.23238	0.115691	0.49272	1	2843	tags=33%, list=24%, signal=43%		0.3074
PROTEIN_COMPLEX_ASSEMBLY	PROTEIN_COMPLEX_ASSEMBLY		133	-0.331933	-1.23038	0.132561	0.495427	1	2480	tags=28%, list=21%, signal=35%		0.30502
SECONDARY_ACTIVE_TRANSMEMBRANE_TRANSPORTER_ACTIVITY	SECONDARY_ACTIVE_TRANSMEMBRANE_TRANSPORTER_ACTIVITY		39	-0.407262	-1.23019	0.195385	0.493424	1	1051	tags=21%, list=9%, signal=22%		0.30678
CELLULAR_BIOSYNTHETIC_PROCESS	CELLULAR_BIOSYNTHETIC_PROCESS		233	-0.310453	-1.22912	0.0793269	0.493634	1	2383	tags=30%, list=20%, signal=38%		0.306595
PIGMENT_BIOSYNTHETIC_PROCESS	PIGMENT_BIOSYNTHETIC_PROCESS		17	-0.476515	-1.22673	0.203822	0.497457	1	1585	tags=24%, list=14%, signal=27%		0.303244
RECEPTOR_BINDING	RECEPTOR_BINDING		210	-0.31143	-1.21982	0.116337	0.51381	1	1847	tags=20%, list=16%, signal=24%		0.289197
NUCLEAR_MEMBRANE	NUCLEAR_MEMBRANE		43	-0.382933	-1.21957	0.174888	0.511891	1	3390	tags=53%, list=29%, signal=75%		0.290822
ACTIN_BINDING	ACTIN_BINDING		54	-0.372158	-1.21709	0.194879	0.516095	1	4139	tags=46%, list=36%, signal=71%		0.28727
ENDOPEPTIDASE_ACTIVITY	ENDOPEPTIDASE_ACTIVITY		78	-0.346027	-1.21536	0.168831	0.518098	1	1568	tags=22%, list=13%, signal=25%		0.285588
RNA_EXPORT_FROM_NUCLEUS	RNA_EXPORT_FROM_NUCLEUS		18	-0.45745	-1.21529	0.226688	0.515719	1	4506	tags=67%, list=39%, signal=109%		0.287587
DNA_REPLICATION	DNA_REPLICATION		81	-0.348216	-1.21267	0.162822	0.520466	1	3516	tags=42%, list=30%, signal=60%		0.283607
CELLULAR_PROTEIN_COMPLEX_ASSEMBLY	CELLULAR_PROTEIN_COMPLEX_ASSEMBLY		30	-0.420055	-1.20168	0.21865	0.548506	1	4520	tags=63%, list=39%, signal=103%		0.260819
TRANSFERASE_ACTIVITY_TRANSFERRING_PENTOSYL_GROUPS	TRANSFERASE_ACTIVITY_TRANSFERRING_PENTOSYL_GROUPS		15	-0.489034	-1.20045	0.245763	0.548998	1	3047	tags=53%, list=26%, signal=72%		0.260429
NUCLEOCYTOPLASMIC_TRANSPORT	NUCLEOCYTOPLASMIC_TRANSPORT		74	-0.343949	-1.19936	0.200546	0.549344	1	3660	tags=38%, list=31%, signal=55%		0.260156
COENZYME_METABOLIC_PROCESS	COENZYME_METABOLIC_PROCESS		27	-0.419219	-1.19838	0.228125	0.549406	1	1427	tags=22%, list=12%, signal=25%		0.260107
AMINE_METABOLIC_PROCESS	AMINE_METABOLIC_PROCESS		117	-0.321918	-1.19194	0.159269	0.565043	1	2080	tags=25%, list=18%, signal=30%		0.247919
PHOSPHORYLATION	PHOSPHORYLATION		231	-0.296578	-1.18575	0.125604	0.580479	1	2497	tags=23%, list=21%, signal=29%		0.236214
DNA_DAMAGE_RESPONSESIGNAL_TRANSDUCTION	DNA_DAMAGE_RESPONSESIGNAL_TRANSDUCTION		24	-0.426534	-1.1852	0.235016	0.579329	1	1044	tags=13%, list=9%, signal=14%		0.237075
MYELOID_CELL_DIFFERENTIATION	MYELOID_CELL_DIFFERENTIATION		26	-0.41829	-1.18274	0.255924	0.583665	1	1263	tags=19%, list=11%, signal=22%		0.233837
INORGANIC_CATION_TRANSMEMBRANE_TRANSPORTER_ACTIVITY	INORGANIC_CATION_TRANSMEMBRANE_TRANSPORTER_ACTIVITY		48	-0.377813	-1.1793	0.236919	0.590896	1	1869	tags=21%, list=16%, signal=25%		0.228489
ANTI_APOPTOSIS	ANTI_APOPTOSIS		74	-0.347664	-1.17874	0.214186	0.589604	1	2955	tags=31%, list=25%, signal=41%		0.22944
INOSITOL_OR_PHOSPHATIDYLINOSITOL_KINASE_ACTIVITY	INOSITOL_OR_PHOSPHATIDYLINOSITOL_KINASE_ACTIVITY		15	-0.471585	-1.17753	0.290016	0.590223	1	2959	tags=53%, list=25%, signal=71%		0.228984
REGULATION_OF_HYDROLASE_ACTIVITY	REGULATION_OF_HYDROLASE_ACTIVITY		47	-0.367373	-1.17371	0.231496	0.598459	1	1408	tags=15%, list=12%, signal=17%		0.222965
ADENYL_RIBONUCLEOTIDE_BINDING	ADENYL_RIBONUCLEOTIDE_BINDING		124	-0.31738	-1.17357	0.186418	0.596001	1	2843	tags=33%, list=24%, signal=43%		0.224753
SMALL_CONJUGATING_PROTEIN_LIGASE_ACTIVITY	SMALL_CONJUGATING_PROTEIN_LIGASE_ACTIVITY		44	-0.379512	-1.16862	0.241176	0.608054	1	2956	tags=32%, list=25%, signal=42%		0.216058
PURINE_RIBONUCLEOTIDE_BINDING	PURINE_RIBONUCLEOTIDE_BINDING		154	-0.310715	-1.16852	0.163588	0.605492	1	2861	tags=33%, list=25%, signal=43%		0.217892
MEIOTIC_CELL_CYCLE	MEIOTIC_CELL_CYCLE		22	-0.429922	-1.16656	0.254573	0.60843	1	3126	tags=36%, list=27%, signal=50%		0.21579
BASOLATERAL_PLASMA_MEMBRANE	BASOLATERAL_PLASMA_MEMBRANE		30	-0.401316	-1.16518	0.272025	0.609663	1	3841	tags=50%, list=33%, signal=74%		0.21491
RESPONSE_TO_NUTRIENT	RESPONSE_TO_NUTRIENT		16	-0.453888	-1.16165	0.292453	0.617739	1	1936	tags=31%, list=17%, signal=37%		0.209195
REGULATION_OF_BINDING	REGULATION_OF_BINDING		43	-0.375764	-1.16154	0.260542	0.615198	1	4022	tags=47%, list=35%, signal=71%		0.210985
NITROGEN_COMPOUND_METABOLIC_PROCESS	NITROGEN_COMPOUND_METABOLIC_PROCESS		126	-0.30893	-1.16144	0.188946	0.61273	1	2080	tags=25%, list=18%, signal=30%		0.212731
MONOOXYGENASE_ACTIVITY	MONOOXYGENASE_ACTIVITY		17	-0.449176	-1.15908	0.290373	0.617172	1	895	tags=29%, list=8%, signal=32%		0.209594
RNA_BINDING	RNA_BINDING		207	-0.292635	-1.15749	0.174178	0.619355	1	2226	tags=21%, list=19%, signal=26%		0.20806
POSITIVE_REGULATION_OF_TRANSCRIPTION_FACTOR_ACTIVITY	POSITIVE_REGULATION_OF_TRANSCRIPTION_FACTOR_ACTIVITY		16	-0.459552	-1.15724	0.275244	0.617274	1	3977	tags=63%, list=34%, signal=95%		0.209522
REGULATION_OF_TRANSCRIPTION_FACTOR_ACTIVITY	REGULATION_OF_TRANSCRIPTION_FACTOR_ACTIVITY		28	-0.401413	-1.15366	0.260401	0.625514	1	4022	tags=57%, list=35%, signal=87%		0.203763
PHOSPHOINOSITIDE_MEDIATED_SIGNALING	PHOSPHOINOSITIDE_MEDIATED_SIGNALING		27	-0.406314	-1.15285	0.277778	0.625059	1	2121	tags=22%, list=18%, signal=27%		0.204079
NUCLEAR_TRANSPORT	NUCLEAR_TRANSPORT		75	-0.340961	-1.15228	0.222707	0.62388	1	3660	tags=37%, list=31%, signal=54%		0.204899
HEMOPOIESIS	HEMOPOIESIS		46	-0.365128	-1.15027	0.25257	0.627356	1	1263	tags=15%, list=11%, signal=17%		0.202486
UNFOLDED_PROTEIN_BINDING	UNFOLDED_PROTEIN_BINDING		33	-0.39081	-1.14961	0.258772	0.626803	1	1547	tags=30%, list=13%, signal=35%		0.202869
STEROID_HORMONE_RECEPTOR_SIGNALING_PATHWAY	STEROID_HORMONE_RECEPTOR_SIGNALING_PATHWAY		19	-0.432526	-1.14852	0.300485	0.627218	1	1847	tags=21%, list=16%, signal=25%		0.202582
CYTOKINE_ACTIVITY	CYTOKINE_ACTIVITY		31	-0.394672	-1.14671	0.279503	0.629875	1	2544	tags=29%, list=22%, signal=37%		0.200745
SYMPORTER_ACTIVITY	SYMPORTER_ACTIVITY		25	-0.404596	-1.14625	0.284566	0.628495	1	1051	tags=24%, list=9%, signal=26%		0.201698
CHROMOSOMAL_PART	CHROMOSOMAL_PART		73	-0.331798	-1.14471	0.221289	0.630343	1	1950	tags=18%, list=17%, signal=21%		0.200423
PROTEIN_IMPORT	PROTEIN_IMPORT		52	-0.352548	-1.14469	0.264209	0.627707	1	4022	tags=46%, list=35%, signal=70%		0.202243
MRNA_METABOLIC_PROCESS	MRNA_METABOLIC_PROCESS		74	-0.327149	-1.14429	0.24539	0.626154	1	4314	tags=50%, list=37%, signal=79%		0.203319
RESPONSE_TO_ENDOGENOUS_STIMULUS	RESPONSE_TO_ENDOGENOUS_STIMULUS		157	-0.300161	-1.14344	0.208917	0.625896	1	2924	tags=31%, list=25%, signal=41%		0.203498
MITOCHONDRIAL_INNER_MEMBRANE	MITOCHONDRIAL_INNER_MEMBRANE		53	-0.357605	-1.14247	0.267164	0.626137	1	2746	tags=28%, list=24%, signal=37%		0.203331
REGULATION_OF_CELL_ADHESION	REGULATION_OF_CELL_ADHESION		20	-0.431616	-1.14246	0.304976	0.6235	1	2804	tags=40%, list=24%, signal=53%		0.205164
NUCLEAR_ENVELOPE	NUCLEAR_ENVELOPE		60	-0.341387	-1.14114	0.263158	0.624695	1	4138	tags=57%, list=36%, signal=87%		0.204332
NUCLEAR_MEMBRANE_PART	NUCLEAR_MEMBRANE_PART		37	-0.380124	-1.14029	0.279942	0.624426	1	3973	tags=68%, list=34%, signal=102%		0.204519
NEGATIVE_REGULATION_OF_APOPTOSIS	NEGATIVE_REGULATION_OF_APOPTOSIS		96	-0.317555	-1.13795	0.237705	0.628884	1	2955	tags=31%, list=25%, signal=42%		0.20143
PROTEIN_KINASE_CASCADE	PROTEIN_KINASE_CASCADE		223	-0.286941	-1.13678	0.189487	0.62957	1	2643	tags=25%, list=23%, signal=32%		0.200956
POSITIVE_REGULATION_OF_DNA_BINDING	POSITIVE_REGULATION_OF_DNA_BINDING		17	-0.439851	-1.13674	0.313115	0.627059	1	3977	tags=59%, list=34%, signal=89%		0.202691
REGULATION_OF_RESPONSE_TO_STIMULUS	REGULATION_OF_RESPONSE_TO_STIMULUS		21	-0.428354	-1.13187	0.31562	0.638687	1	2469	tags=38%, list=21%, signal=48%		0.194712
NEGATIVE_REGULATION_OF_PROGRAMMED_CELL_DEATH	NEGATIVE_REGULATION_OF_PROGRAMMED_CELL_DEATH		96	-0.317555	-1.13015	0.252996	0.641087	1	2955	tags=31%, list=25%, signal=42%		0.193083
HEMOPOIETIC_OR_LYMPHOID_ORGAN_DEVELOPMENT	HEMOPOIETIC_OR_LYMPHOID_ORGAN_DEVELOPMENT		48	-0.352176	-1.13012	0.273792	0.638515	1	1263	tags=15%, list=11%, signal=16%		0.194829
GUANYL_NUCLEOTIDE_EXCHANGE_FACTOR_ACTIVITY	GUANYL_NUCLEOTIDE_EXCHANGE_FACTOR_ACTIVITY		42	-0.361744	-1.12969	0.267936	0.637334	1	1671	tags=21%, list=14%, signal=25%		0.195633
CARBON_CARBON_LYASE_ACTIVITY	CARBON_CARBON_LYASE_ACTIVITY		17	-0.436245	-1.12892	0.318038	0.637112	1	2093	tags=47%, list=18%, signal=57%		0.195784
INTRACELLULAR_RECEPTOR_MEDIATED_SIGNALING_PATHWAY	INTRACELLULAR_RECEPTOR_MEDIATED_SIGNALING_PATHWAY		19	-0.432526	-1.12825	0.299035	0.636587	1	1847	tags=21%, list=16%, signal=25%		0.196142
NUCLEAR_HORMONE_RECEPTOR_BINDING	NUCLEAR_HORMONE_RECEPTOR_BINDING		24	-0.401763	-1.12592	0.301613	0.640779	1	1807	tags=25%, list=16%, signal=30%		0.193292
PROGRAMMED_CELL_DEATH	PROGRAMMED_CELL_DEATH		284	-0.274429	-1.1246	0.198135	0.642413	1	2396	tags=21%, list=21%, signal=26%		0.192186
REGULATION_OF_CYCLIN_DEPENDENT_PROTEIN_KINASE_ACTIVITY	REGULATION_OF_CYCLIN_DEPENDENT_PROTEIN_KINASE_ACTIVITY		31	-0.379577	-1.12328	0.309309	0.64392	1	3172	tags=42%, list=27%, signal=57%		0.191168
PEROXISOME_ORGANIZATION_AND_BIOGENESIS	PEROXISOME_ORGANIZATION_AND_BIOGENESIS		15	-0.447879	-1.12166	0.324675	0.646087	1	4022	tags=53%, list=35%, signal=81%		0.189709
MITOCHONDRIAL_OUTER_MEMBRANE	MITOCHONDRIAL_OUTER_MEMBRANE		18	-0.431626	-1.12152	0.310569	0.643976	1	2598	tags=39%, list=22%, signal=50%		0.19113
MULTI_ORGANISM_PROCESS	MULTI_ORGANISM_PROCESS		64	-0.33318	-1.12109	0.286123	0.642746	1	2845	tags=28%, list=24%, signal=37%		0.19196
APOPTOSIS_GO	APOPTOSIS_GO		284	-0.274429	-1.12066	0.202312	0.641442	1	2396	tags=21%, list=21%, signal=26%		0.192843
ATPASE_ACTIVITY_COUPLED	ATPASE_ACTIVITY_COUPLED		77	-0.31927	-1.11605	0.289665	0.652613	1	414	tags=10%, list=4%, signal=11%		0.185344
ADHERENS_JUNCTION	ADHERENS_JUNCTION		18	-0.423525	-1.11225	0.325984	0.661286	1	3295	tags=50%, list=28%, signal=70%		0.179611
REGULATION_OF_MOLECULAR_FUNCTION	REGULATION_OF_MOLECULAR_FUNCTION		223	-0.280064	-1.1119	0.250301	0.659728	1	2169	tags=19%, list=19%, signal=23%		0.180635
SECONDARY_METABOLIC_PROCESS	SECONDARY_METABOLIC_PROCESS		24	-0.404685	-1.11153	0.342723	0.658191	1	2383	tags=29%, list=20%, signal=37%		0.181648
IMMUNE_SYSTEM_DEVELOPMENT	IMMUNE_SYSTEM_DEVELOPMENT		50	-0.34533	-1.10981	0.315186	0.661101	1	1263	tags=14%, list=11%, signal=16%		0.179732
CYTOKINE_BINDING	CYTOKINE_BINDING		18	-0.425775	-1.10751	0.323718	0.665345	1	498	tags=22%, list=4%, signal=23%		0.176953
EXTRACELLULAR_MATRIX_PART	EXTRACELLULAR_MATRIX_PART		44	-0.352685	-1.10748	0.304805	0.662874	1	2902	tags=39%, list=25%, signal=51%		0.178569
HORMONE_RECEPTOR_BINDING	HORMONE_RECEPTOR_BINDING		25	-0.391346	-1.10325	0.318408	0.672906	1	1807	tags=24%, list=16%, signal=28%		0.172046
REGULATION_OF_PROTEIN_AMINO_ACID_PHOSPHORYLATION	REGULATION_OF_PROTEIN_AMINO_ACID_PHOSPHORYLATION		17	-0.419992	-1.0997	0.339496	0.681086	1	2342	tags=35%, list=20%, signal=44%		0.166798
TRANSCRIPTION_FACTOR_BINDING	TRANSCRIPTION_FACTOR_BINDING		249	-0.275482	-1.09921	0.257449	0.68002	1	1558	tags=13%, list=13%, signal=15%		0.167478
POSITIVE_REGULATION_OF_RESPONSE_TO_STIMULUS	POSITIVE_REGULATION_OF_RESPONSE_TO_STIMULUS		17	-0.42939	-1.09821	0.366721	0.680426	1	3024	tags=41%, list=26%, signal=56%		0.167219
NEGATIVE_REGULATION_OF_BIOLOGICAL_PROCESS	NEGATIVE_REGULATION_OF_BIOLOGICAL_PROCESS		462	-0.260707	-1.09791	0.227991	0.678765	1	1982	tags=16%, list=17%, signal=19%		0.16828
RHYTHMIC_PROCESS	RHYTHMIC_PROCESS		16	-0.437238	-1.09652	0.36349	0.680475	1	1898	tags=44%, list=16%, signal=52%		0.167188
DNA_BINDING	DNA_BINDING		445	-0.261695	-1.09293	0.233446	0.688348	1	2151	tags=18%, list=18%, signal=21%		0.162192
CELLULAR_MACROMOLECULE_CATABOLIC_PROCESS	CELLULAR_MACROMOLECULE_CATABOLIC_PROCESS		85	-0.310381	-1.09089	0.309322	0.691856	1	3448	tags=32%, list=30%, signal=45%		0.159984
COFACTOR_BINDING	COFACTOR_BINDING		19	-0.421534	-1.0898	0.339144	0.692676	1	2302	tags=26%, list=20%, signal=33%		0.15947
CONTRACTILE_FIBER	CONTRACTILE_FIBER		18	-0.420839	-1.08953	0.348875	0.690968	1	1822	tags=33%, list=16%, signal=39%		0.160542
HYDROLASE_ACTIVITY_ACTING_ON_ESTER_BONDS	HYDROLASE_ACTIVITY_ACTING_ON_ESTER_BONDS		191	-0.280721	-1.08904	0.293103	0.689794	1	2075	tags=20%, list=18%, signal=24%		0.161281
POST_TRANSLATIONAL_PROTEIN_MODIFICATION	POST_TRANSLATIONAL_PROTEIN_MODIFICATION		357	-0.26379	-1.08716	0.254276	0.692891	1	2513	tags=22%, list=22%, signal=27%		0.159335
NEGATIVE_REGULATION_OF_DEVELOPMENTAL_PROCESS	NEGATIVE_REGULATION_OF_DEVELOPMENTAL_PROCESS		125	-0.293265	-1.08656	0.298039	0.692144	1	2955	tags=28%, list=25%, signal=37%		0.159804
REGULATION_OF_SECRETION	REGULATION_OF_SECRETION		17	-0.418915	-1.08646	0.361526	0.689899	1	244	tags=12%, list=2%, signal=12%		0.161215
INTEGRIN_COMPLEX	INTEGRIN_COMPLEX		15	-0.432058	-1.08506	0.346939	0.691493	1	2453	tags=53%, list=21%, signal=67%		0.160212
ENZYME_BINDING	ENZYME_BINDING		135	-0.287453	-1.08431	0.298153	0.691174	1	1452	tags=11%, list=12%, signal=13%		0.160413
PROTEIN_TARGETING	PROTEIN_TARGETING		96	-0.303623	-1.08135	0.3125	0.697236	1	4022	tags=44%, list=35%, signal=66%		0.156621
NEGATIVE_REGULATION_OF_CELLULAR_PROCESS	NEGATIVE_REGULATION_OF_CELLULAR_PROCESS		448	-0.258285	-1.07993	0.267261	0.698896	1	2412	tags=19%, list=21%, signal=24%		0.155587
BIOPOLYMER_MODIFICATION	BIOPOLYMER_MODIFICATION		495	-0.255618	-1.07855	0.26287	0.700402	1	2459	tags=22%, list=21%, signal=26%		0.154653
REGULATION_OF_PROGRAMMED_CELL_DEATH	REGULATION_OF_PROGRAMMED_CELL_DEATH		221	-0.271354	-1.07808	0.290168	0.699268	1	2477	tags=22%, list=21%, signal=27%		0.155356
REGULATION_OF_APOPTOSIS	REGULATION_OF_APOPTOSIS		221	-0.271354	-1.07736	0.311193	0.698811	1	2477	tags=22%, list=21%, signal=27%		0.15564
REGULATION_OF_CELLULAR_COMPONENT_ORGANIZATION_AND_BIOGENESIS	REGULATION_OF_CELLULAR_COMPONENT_ORGANIZATION_AND_BIOGENESIS		88	-0.302889	-1.07714	0.333333	0.697026	1	2738	tags=32%, list=24%, signal=41%		0.156751
PROTEIN_UBIQUITINATION	PROTEIN_UBIQUITINATION		32	-0.365284	-1.07383	0.363208	0.704476	1	4125	tags=38%, list=35%, signal=58%		0.152134
TRANSCRIPTION_COFACTOR_ACTIVITY	TRANSCRIPTION_COFACTOR_ACTIVITY		190	-0.275731	-1.07333	0.321295	0.703372	1	1441	tags=12%, list=12%, signal=14%		0.152815
PROTEIN_DNA_COMPLEX_ASSEMBLY	PROTEIN_DNA_COMPLEX_ASSEMBLY		39	-0.348659	-1.07028	0.347692	0.709897	1	1480	tags=13%, list=13%, signal=15%		0.148804
CYCLIC_NUCLEOTIDE_MEDIATED_SIGNALING	CYCLIC_NUCLEOTIDE_MEDIATED_SIGNALING		59	-0.319419	-1.06935	0.337553	0.710051	1	457	tags=8%, list=4%, signal=9%		0.14871
CELL_DEVELOPMENT	CELL_DEVELOPMENT		393	-0.256896	-1.0687	0.290951	0.709501	1	2647	tags=24%, list=23%, signal=30%		0.149047
MUSCLE_CELL_DIFFERENTIATION	MUSCLE_CELL_DIFFERENTIATION		18	-0.408844	-1.06851	0.379585	0.707638	1	1211	tags=22%, list=10%, signal=25%		0.150189
ORGANELLE_INNER_MEMBRANE	ORGANELLE_INNER_MEMBRANE		59	-0.316581	-1.0681	0.343478	0.706359	1	3934	tags=39%, list=34%, signal=59%		0.150975
POSITIVE_REGULATION_OF_DEVELOPMENTAL_PROCESS	POSITIVE_REGULATION_OF_DEVELOPMENTAL_PROCESS		145	-0.282332	-1.06793	0.331152	0.704385	1	2470	tags=23%, list=21%, signal=29%		0.15219
CELL_CYCLE_CHECKPOINT_GO_0000075	CELL_CYCLE_CHECKPOINT_GO_0000075		38	-0.352152	-1.06703	0.384279	0.70461	1	2996	tags=26%, list=26%, signal=35%		0.152051
MACROMOLECULE_BIOSYNTHETIC_PROCESS	MACROMOLECULE_BIOSYNTHETIC_PROCESS		233	-0.269087	-1.06558	0.317912	0.70645	1	2559	tags=29%, list=22%, signal=36%		0.150918
UBIQUITIN_PROTEIN_LIGASE_ACTIVITY	UBIQUITIN_PROTEIN_LIGASE_ACTIVITY		42	-0.343665	-1.06514	0.366366	0.705371	1	2956	tags=31%, list=25%, signal=41%		0.151582
POSITIVE_REGULATION_OF_CELLULAR_METABOLIC_PROCESS	POSITIVE_REGULATION_OF_CELLULAR_METABOLIC_PROCESS		163	-0.276448	-1.06479	0.322581	0.70396	1	2342	tags=22%, list=20%, signal=27%		0.152452
PROTEOLYSIS	PROTEOLYSIS		137	-0.285015	-1.06322	0.33376	0.706073	1	3539	tags=34%, list=30%, signal=48%		0.15115
LEUKOCYTE_DIFFERENTIATION	LEUKOCYTE_DIFFERENTIATION		18	-0.404347	-1.05962	0.391736	0.71442	1	2276	tags=28%, list=20%, signal=34%		0.146047
G_PROTEIN_SIGNALING_COUPLED_TO_CYCLIC_NUCLEOTIDE_SECOND_MESSENGER	G_PROTEIN_SIGNALING_COUPLED_TO_CYCLIC_NUCLEOTIDE_SECOND_MESSENGER		58	-0.319981	-1.05897	0.359012	0.713808	1	457	tags=9%, list=4%, signal=9%		0.146419
NEGATIVE_REGULATION_OF_CELL_DIFFERENTIATION	NEGATIVE_REGULATION_OF_CELL_DIFFERENTIATION		19	-0.403328	-1.0584	0.386401	0.713145	1	670	tags=16%, list=6%, signal=17%		0.146822
BIOSYNTHETIC_PROCESS	BIOSYNTHETIC_PROCESS		352	-0.256437	-1.05795	0.335656	0.712062	1	2383	tags=25%, list=20%, signal=31%		0.147482
REGULATION_OF_DNA_BINDING	REGULATION_OF_DNA_BINDING		33	-0.351142	-1.05778	0.366306	0.710208	1	4200	tags=52%, list=36%, signal=80%		0.148614
POSITIVE_REGULATION_OF_PHOSPHATE_METABOLIC_PROCESS	POSITIVE_REGULATION_OF_PHOSPHATE_METABOLIC_PROCESS		16	-0.421341	-1.05603	0.390805	0.713102	1	2342	tags=38%, list=20%, signal=47%		0.146848
REGULATION_OF_DEVELOPMENTAL_PROCESS	REGULATION_OF_DEVELOPMENTAL_PROCESS		289	-0.25763	-1.05582	0.337709	0.711384	1	2477	tags=21%, list=21%, signal=26%		0.147896
PATTERN_SPECIFICATION_PROCESS	PATTERN_SPECIFICATION_PROCESS		22	-0.385576	-1.05223	0.38245	0.719707	1	612	tags=9%, list=5%, signal=10%		0.142844
REGULATION_OF_CATALYTIC_ACTIVITY	REGULATION_OF_CATALYTIC_ACTIVITY		186	-0.269339	-1.05163	0.354523	0.719036	1	1950	tags=17%, list=17%, signal=20%		0.143249
NUCLEAR_IMPORT	NUCLEAR_IMPORT		41	-0.331631	-1.04691	0.382222	0.730385	1	1695	tags=20%, list=15%, signal=23%		0.136448
IDENTICAL_PROTEIN_BINDING	IDENTICAL_PROTEIN_BINDING		227	-0.262515	-1.04391	0.355	0.736688	1	3720	tags=34%, list=32%, signal=49%		0.132716
NUCLEOPLASM_PART	NUCLEOPLASM_PART		177	-0.266524	-1.04152	0.377953	0.7414	1	3226	tags=24%, list=28%, signal=32%		0.129947
ENZYME_LINKED_RECEPTOR_PROTEIN_SIGNALING_PATHWAY	ENZYME_LINKED_RECEPTOR_PROTEIN_SIGNALING_PATHWAY		106	-0.287491	-1.04018	0.383178	0.742739	1	1057	tags=11%, list=9%, signal=12%		0.129164
GAMETE_GENERATION	GAMETE_GENERATION		48	-0.322058	-1.03773	0.402349	0.747544	1	2777	tags=31%, list=24%, signal=41%		0.126363
ORGAN_DEVELOPMENT	ORGAN_DEVELOPMENT		387	-0.25048	-1.03527	0.364155	0.752496	1	2676	tags=25%, list=23%, signal=31%		0.123496
PROTEIN_IMPORT_INTO_NUCLEUS	PROTEIN_IMPORT_INTO_NUCLEUS		40	-0.33319	-1.03463	0.402062	0.75199	1	1695	tags=20%, list=15%, signal=23%		0.123788
APOPTOTIC_PROGRAM	APOPTOTIC_PROGRAM		37	-0.336918	-1.03165	0.429477	0.758481	1	1417	tags=19%, list=12%, signal=21%		0.120055
PROTEIN_OLIGOMERIZATION	PROTEIN_OLIGOMERIZATION		28	-0.363108	-1.03164	0.416409	0.756097	1	2480	tags=29%, list=21%, signal=36%		0.121422
PROTEIN_MODIFICATION_BY_SMALL_PROTEIN_CONJUGATION	PROTEIN_MODIFICATION_BY_SMALL_PROTEIN_CONJUGATION		35	-0.344415	-1.03074	0.430931	0.756359	1	4125	tags=37%, list=35%, signal=57%		0.121272
ACTIN_FILAMENT_BINDING	ACTIN_FILAMENT_BINDING		20	-0.384947	-1.02799	0.445325	0.762159	1	4023	tags=50%, list=35%, signal=76%		0.117954
TRANSCRIPTION_COACTIVATOR_ACTIVITY	TRANSCRIPTION_COACTIVATOR_ACTIVITY		106	-0.283545	-1.02552	0.392236	0.767008	1	1320	tags=11%, list=11%, signal=13%		0.1152
SEXUAL_REPRODUCTION	SEXUAL_REPRODUCTION		55	-0.316233	-1.02353	0.431655	0.770395	1	2777	tags=31%, list=24%, signal=40%		0.113286
REPRODUCTION	REPRODUCTION		120	-0.279008	-1.02313	0.419271	0.769146	1	2845	tags=28%, list=24%, signal=37%		0.113991
CELL_MATRIX_JUNCTION	CELL_MATRIX_JUNCTION		16	-0.403171	-1.02159	0.437097	0.771185	1	3295	tags=44%, list=28%, signal=61%		0.112841
SECOND_MESSENGER_MEDIATED_SIGNALING	SECOND_MESSENGER_MEDIATED_SIGNALING		84	-0.293633	-1.02028	0.430345	0.772711	1	457	tags=7%, list=4%, signal=7%		0.111983
TRANSCRIPTION_FACTOR_ACTIVITY	TRANSCRIPTION_FACTOR_ACTIVITY		264	-0.253333	-1.01978	0.412965	0.771827	1	1947	tags=16%, list=17%, signal=19%		0.11248
RNA_POLYMERASE_II_TRANSCRIPTION_FACTOR_ACTIVITY	RNA_POLYMERASE_II_TRANSCRIPTION_FACTOR_ACTIVITY		148	-0.267524	-1.01848	0.429479	0.773189	1	2406	tags=20%, list=21%, signal=24%		0.111715
POSITIVE_REGULATION_OF_METABOLIC_PROCESS	POSITIVE_REGULATION_OF_METABOLIC_PROCESS		167	-0.264928	-1.01818	0.415344	0.771751	1	2342	tags=22%, list=20%, signal=27%		0.112523
PROTEIN_MODIFICATION_PROCESS	PROTEIN_MODIFICATION_PROCESS		482	-0.241198	-1.01784	0.423423	0.770327	1	2459	tags=21%, list=21%, signal=25%		0.113325
TISSUE_DEVELOPMENT	TISSUE_DEVELOPMENT		78	-0.293183	-1.01695	0.41989	0.770592	1	3197	tags=35%, list=27%, signal=47%		0.113176
ATPASE_ACTIVITY	ATPASE_ACTIVITY		94	-0.285321	-1.01663	0.427012	0.769264	1	414	tags=9%, list=4%, signal=9%		0.113924
SINGLE_STRANDED_DNA_BINDING	SINGLE_STRANDED_DNA_BINDING		28	-0.350971	-1.01639	0.432024	0.767569	1	3799	tags=39%, list=33%, signal=58%		0.114882
ORGANIC_ACID_METABOLIC_PROCESS	ORGANIC_ACID_METABOLIC_PROCESS		149	-0.26748	-1.01068	0.443467	0.781611	1	2080	tags=23%, list=18%, signal=27%		0.10701
SOLUBLE_FRACTION	SOLUBLE_FRACTION		105	-0.280238	-1.01065	0.453061	0.779326	1	595	tags=12%, list=5%, signal=13%		0.108281
GTP_BINDING	GTP_BINDING		32	-0.344416	-1.0094	0.465944	0.780473	1	2201	tags=31%, list=19%, signal=38%		0.107642
CARBOXYLIC_ACID_METABOLIC_PROCESS	CARBOXYLIC_ACID_METABOLIC_PROCESS		149	-0.26748	-1.00886	0.433628	0.77971	1	2080	tags=23%, list=18%, signal=27%		0.108067
SMALL_PROTEIN_CONJUGATING_ENZYME_ACTIVITY	SMALL_PROTEIN_CONJUGATING_ENZYME_ACTIVITY		45	-0.32066	-1.00638	0.443642	0.784582	1	2956	tags=29%, list=25%, signal=39%		0.105362
REGULATION_OF_MITOTIC_CELL_CYCLE	REGULATION_OF_MITOTIC_CELL_CYCLE		20	-0.382679	-1.00257	0.46118	0.793107	1	2875	tags=35%, list=25%, signal=46%		0.100668
CELL_FRACTION	CELL_FRACTION		343	-0.242269	-1.00242	0.447031	0.791177	1	1869	tags=18%, list=16%, signal=21%		0.101726
DOUBLE_STRANDED_RNA_BINDING	DOUBLE_STRANDED_RNA_BINDING		15	-0.40111	-1.00044	0.472561	0.794702	1	2593	tags=33%, list=22%, signal=43%		0.0997957
ORGANELLE_ORGANIZATION_AND_BIOGENESIS	ORGANELLE_ORGANIZATION_AND_BIOGENESIS		372	-0.242407	-1.00033	0.48516	0.792661	1	2360	tags=19%, list=20%, signal=23%		0.100912
ESTABLISHMENT_AND_OR_MAINTENANCE_OF_CELL_POLARITY	ESTABLISHMENT_AND_OR_MAINTENANCE_OF_CELL_POLARITY		15	-0.39517	-0.999234	0.475819	0.793408	1	2655	tags=33%, list=23%, signal=43%		0.100503
NUCLEAR_CHROMOSOME_PART	NUCLEAR_CHROMOSOME_PART		25	-0.346904	-0.997209	0.454106	0.796946	1	1950	tags=20%, list=17%, signal=24%		0.0985713
TRANSCRIPTION_ACTIVATOR_ACTIVITY	TRANSCRIPTION_ACTIVATOR_ACTIVITY		150	-0.265456	-0.994826	0.480418	0.801219	1	1833	tags=15%, list=16%, signal=18%		0.0962487
POSITIVE_REGULATION_OF_CATALYTIC_ACTIVITY	POSITIVE_REGULATION_OF_CATALYTIC_ACTIVITY		109	-0.272804	-0.992961	0.484808	0.804291	1	1931	tags=17%, list=17%, signal=21%		0.094587
BIOPOLYMER_CATABOLIC_PROCESS	BIOPOLYMER_CATABOLIC_PROCESS		92	-0.278757	-0.991268	0.477212	0.806716	1	3448	tags=30%, list=30%, signal=43%		0.0932792
LIGAND_DEPENDENT_NUCLEAR_RECEPTOR_ACTIVITY	LIGAND_DEPENDENT_NUCLEAR_RECEPTOR_ACTIVITY		20	-0.376552	-0.991148	0.474732	0.804734	1	3312	tags=25%, list=28%, signal=35%		0.0943476
GUANYL_NUCLEOTIDE_BINDING	GUANYL_NUCLEOTIDE_BINDING		33	-0.334628	-0.991121	0.480769	0.802458	1	2201	tags=30%, list=19%, signal=37%		0.0955778
EPIDERMIS_DEVELOPMENT	EPIDERMIS_DEVELOPMENT		34	-0.331945	-0.990229	0.489736	0.802636	1	2209	tags=29%, list=19%, signal=36%		0.0954813
PROTEIN_AMINO_ACID_PHOSPHORYLATION	PROTEIN_AMINO_ACID_PHOSPHORYLATION		207	-0.251931	-0.984541	0.499401	0.816318	1	2497	tags=24%, list=21%, signal=30%		0.0881407
INTERCELLULAR_JUNCTION	INTERCELLULAR_JUNCTION		46	-0.310032	-0.982941	0.516788	0.818307	1	2424	tags=30%, list=21%, signal=38%		0.0870839
ION_TRANSMEMBRANE_TRANSPORTER_ACTIVITY	ION_TRANSMEMBRANE_TRANSPORTER_ACTIVITY		196	-0.253507	-0.982831	0.506394	0.816266	1	1785	tags=18%, list=15%, signal=21%		0.0881685
MRNA_PROCESSING_GO_0006397	MRNA_PROCESSING_GO_0006397		64	-0.292875	-0.980356	0.496403	0.820901	1	4278	tags=48%, list=37%, signal=76%		0.085709
DEVELOPMENT_OF_PRIMARY_SEXUAL_CHARACTERISTICS	DEVELOPMENT_OF_PRIMARY_SEXUAL_CHARACTERISTICS		17	-0.381313	-0.977115	0.505017	0.827627	1	1246	tags=24%, list=11%, signal=26%		0.0821652
MEDIATOR_COMPLEX	MEDIATOR_COMPLEX		17	-0.383795	-0.974626	0.504839	0.832072	1	1480	tags=18%, list=13%, signal=20%		0.079839
RAS_GUANYL_NUCLEOTIDE_EXCHANGE_FACTOR_ACTIVITY	RAS_GUANYL_NUCLEOTIDE_EXCHANGE_FACTOR_ACTIVITY		19	-0.36401	-0.974602	0.473354	0.829764	1	1534	tags=21%, list=13%, signal=24%		0.0810456
NUCLEOTIDE_METABOLIC_PROCESS	NUCLEOTIDE_METABOLIC_PROCESS		27	-0.343727	-0.974575	0.512422	0.827502	1	2553	tags=30%, list=22%, signal=38%		0.082231
CATION_TRANSMEMBRANE_TRANSPORTER_ACTIVITY	CATION_TRANSMEMBRANE_TRANSPORTER_ACTIVITY		157	-0.256339	-0.973123	0.51005	0.829068	1	1785	tags=18%, list=15%, signal=22%		0.0814098
REGULATION_OF_PROTEIN_MODIFICATION_PROCESS	REGULATION_OF_PROTEIN_MODIFICATION_PROCESS		27	-0.339426	-0.972607	0.493994	0.828251	1	2342	tags=26%, list=20%, signal=32%		0.0818378
OXIDOREDUCTASE_ACTIVITY_ACTING_ON_THE_CH_CH_GROUP_OF_DONORS	OXIDOREDUCTASE_ACTIVITY_ACTING_ON_THE_CH_CH_GROUP_OF_DONORS		19	-0.365542	-0.972194	0.487062	0.827027	1	1976	tags=32%, list=17%, signal=38%		0.0824804
FEMALE_PREGNANCY	FEMALE_PREGNANCY		22	-0.360536	-0.971473	0.517241	0.826615	1	2845	tags=36%, list=24%, signal=48%		0.0826965
SUBSTRATE_SPECIFIC_TRANSMEMBRANE_TRANSPORTER_ACTIVITY	SUBSTRATE_SPECIFIC_TRANSMEMBRANE_TRANSPORTER_ACTIVITY		248	-0.242387	-0.970789	0.537471	0.826325	1	1785	tags=19%, list=15%, signal=22%		0.082849
TRANSMEMBRANE_TRANSPORTER_ACTIVITY	TRANSMEMBRANE_TRANSPORTER_ACTIVITY		272	-0.242176	-0.969126	0.554762	0.82859	1	1785	tags=19%, list=15%, signal=22%		0.0816601
PROTEIN_TYROSINE_PHOSPHATASE_ACTIVITY	PROTEIN_TYROSINE_PHOSPHATASE_ACTIVITY		43	-0.30289	-0.964476	0.519878	0.838864	1	3676	tags=42%, list=32%, signal=61%		0.0763083
TRANSCRIPTION_COREPRESSOR_ACTIVITY	TRANSCRIPTION_COREPRESSOR_ACTIVITY		73	-0.280484	-0.960917	0.550355	0.846303	1	497	tags=8%, list=4%, signal=9%		0.0724739
REGULATION_OF_SIGNAL_TRANSDUCTION	REGULATION_OF_SIGNAL_TRANSDUCTION		160	-0.253019	-0.960462	0.54522	0.845281	1	2202	tags=20%, list=19%, signal=24%		0.0729987
POSITIVE_REGULATION_OF_CELL_DIFFERENTIATION	POSITIVE_REGULATION_OF_CELL_DIFFERENTIATION		18	-0.371108	-0.959896	0.528939	0.844419	1	2342	tags=22%, list=20%, signal=28%		0.0734418
CALMODULIN_BINDING	CALMODULIN_BINDING		21	-0.359885	-0.959551	0.531502	0.843021	1	535	tags=14%, list=5%, signal=15%		0.0741615
DNA_DEPENDENT_DNA_REPLICATION	DNA_DEPENDENT_DNA_REPLICATION		43	-0.307706	-0.958348	0.514706	0.844018	1	4411	tags=51%, list=38%, signal=82%		0.0736485
ION_BINDING	ION_BINDING		179	-0.246918	-0.95058	0.578419	0.862745	1	2534	tags=21%, list=22%, signal=26%		0.0641178
RESPONSE_TO_CHEMICAL_STIMULUS	RESPONSE_TO_CHEMICAL_STIMULUS		176	-0.24578	-0.948606	0.56787	0.865884	1	2641	tags=26%, list=23%, signal=33%		0.0625404
DNA_POLYMERASE_ACTIVITY	DNA_POLYMERASE_ACTIVITY		17	-0.368942	-0.941972	0.538588	0.881505	1	4107	tags=59%, list=35%, signal=91%		0.0547754
CARBOXYLIC_ACID_TRANSMEMBRANE_TRANSPORTER_ACTIVITY	CARBOXYLIC_ACID_TRANSMEMBRANE_TRANSPORTER_ACTIVITY		35	-0.311265	-0.94147	0.572917	0.880483	1	1176	tags=23%, list=10%, signal=25%		0.0552788
PROTEIN_SERINE_THREONINE_KINASE_ACTIVITY	PROTEIN_SERINE_THREONINE_KINASE_ACTIVITY		165	-0.242835	-0.941039	0.592021	0.879271	1	2484	tags=21%, list=21%, signal=26%		0.0558773
ORGANIC_ACID_TRANSMEMBRANE_TRANSPORTER_ACTIVITY	ORGANIC_ACID_TRANSMEMBRANE_TRANSPORTER_ACTIVITY		35	-0.311265	-0.939782	0.549699	0.880352	1	1176	tags=23%, list=10%, signal=25%		0.0553435
NUCLEAR_EXPORT	NUCLEAR_EXPORT		30	-0.323167	-0.939018	0.553064	0.880018	1	4506	tags=57%, list=39%, signal=92%		0.0555083
TRANSMEMBRANE_RECEPTOR_PROTEIN_TYROSINE_KINASE_SIGNALING_PATHWAY	TRANSMEMBRANE_RECEPTOR_PROTEIN_TYROSINE_KINASE_SIGNALING_PATHWAY		66	-0.277743	-0.937043	0.568846	0.882999	1	2829	tags=27%, list=24%, signal=36%		0.05404
INTRACELLULAR_TRANSPORT	INTRACELLULAR_TRANSPORT		241	-0.235323	-0.936707	0.603614	0.881643	1	4059	tags=36%, list=35%, signal=54%		0.0547074
SPECIFIC_RNA_POLYMERASE_II_TRANSCRIPTION_FACTOR_ACTIVITY	SPECIFIC_RNA_POLYMERASE_II_TRANSCRIPTION_FACTOR_ACTIVITY		25	-0.344234	-0.935436	0.567783	0.882582	1	1463	tags=20%, list=13%, signal=23%		0.0542449
PROTEIN_FOLDING	PROTEIN_FOLDING		46	-0.292268	-0.932825	0.573276	0.887182	1	1547	tags=17%, list=13%, signal=20%		0.0519875
CELL_CORTEX_PART	CELL_CORTEX_PART		16	-0.363547	-0.931935	0.563403	0.887087	1	627	tags=13%, list=5%, signal=13%		0.0520336
LOCOMOTORY_BEHAVIOR	LOCOMOTORY_BEHAVIOR		31	-0.320399	-0.931499	0.557994	0.88592	1	373	tags=10%, list=3%, signal=10%		0.0526057
PEPTIDYL_TYROSINE_MODIFICATION	PEPTIDYL_TYROSINE_MODIFICATION		19	-0.354044	-0.929969	0.545008	0.887607	1	2497	tags=32%, list=21%, signal=40%		0.0517793
MACROMOLECULE_CATABOLIC_PROCESS	MACROMOLECULE_CATABOLIC_PROCESS		109	-0.256549	-0.929091	0.614641	0.887678	1	3253	tags=28%, list=28%, signal=38%		0.0517445
PROTEIN_COMPLEX_BINDING	PROTEIN_COMPLEX_BINDING		38	-0.299937	-0.928448	0.577444	0.886925	1	4074	tags=37%, list=35%, signal=56%		0.0521132
MRNA_BINDING	MRNA_BINDING		19	-0.354698	-0.927885	0.560201	0.885935	1	1796	tags=21%, list=15%, signal=25%		0.0525982
NEGATIVE_REGULATION_OF_TRANSCRIPTION_FROM_RNA_POLYMERASE_II_PROMOTER	NEGATIVE_REGULATION_OF_TRANSCRIPTION_FROM_RNA_POLYMERASE_II_PROMOTER		62	-0.280283	-0.927689	0.587904	0.884107	1	678	tags=8%, list=6%, signal=9%		0.0534953
MACROMOLECULE_LOCALIZATION	MACROMOLECULE_LOCALIZATION		187	-0.239993	-0.926607	0.631714	0.884661	1	3748	tags=35%, list=32%, signal=51%		0.053223
ACTIN_POLYMERIZATION_AND_OR_DEPOLYMERIZATION	ACTIN_POLYMERIZATION_AND_OR_DEPOLYMERIZATION		17	-0.365099	-0.92564	0.563981	0.884813	1	3159	tags=41%, list=27%, signal=56%		0.0531484
SEQUENCE_SPECIFIC_DNA_BINDING	SEQUENCE_SPECIFIC_DNA_BINDING		46	-0.290891	-0.924622	0.577612	0.885251	1	2151	tags=24%, list=18%, signal=29%		0.0529338
INTRACELLULAR_SIGNALING_CASCADE	INTRACELLULAR_SIGNALING_CASCADE		461	-0.219701	-0.922725	0.710857	0.887927	1	2286	tags=18%, list=20%, signal=21%		0.0516226
CATION_TRANSPORT	CATION_TRANSPORT		95	-0.256685	-0.921925	0.580645	0.887707	1	2619	tags=26%, list=22%, signal=34%		0.0517305
PROTEIN_HETERODIMERIZATION_ACTIVITY	PROTEIN_HETERODIMERIZATION_ACTIVITY		56	-0.28174	-0.920831	0.591837	0.888194	1	2276	tags=18%, list=20%, signal=22%		0.0514921
REGULATION_OF_TRANSPORT	REGULATION_OF_TRANSPORT		38	-0.303202	-0.92063	0.584302	0.886426	1	369	tags=5%, list=3%, signal=5%		0.0523573
STRUCTURAL_MOLECULE_ACTIVITY	STRUCTURAL_MOLECULE_ACTIVITY		162	-0.241903	-0.920261	0.643959	0.885109	1	537	tags=7%, list=5%, signal=7%		0.0530034
INTRACELLULAR_PROTEIN_TRANSPORT	INTRACELLULAR_PROTEIN_TRANSPORT		123	-0.250511	-0.920218	0.620053	0.882988	1	4022	tags=40%, list=35%, signal=60%		0.0540454
HYDROLASE_ACTIVITY_ACTING_ON_CARBON_NITROGEN_NOT_PEPTIDEBONDS	HYDROLASE_ACTIVITY_ACTING_ON_CARBON_NITROGEN_NOT_PEPTIDEBONDS		33	-0.309425	-0.91913	0.583587	0.883461	1	1455	tags=18%, list=12%, signal=21%		0.0538126
INDUCTION_OF_APOPTOSIS_BY_EXTRACELLULAR_SIGNALS	INDUCTION_OF_APOPTOSIS_BY_EXTRACELLULAR_SIGNALS		21	-0.345873	-0.919039	0.607874	0.881485	1	1724	tags=33%, list=15%, signal=39%		0.054785
ACTIVE_TRANSMEMBRANE_TRANSPORTER_ACTIVITY	ACTIVE_TRANSMEMBRANE_TRANSPORTER_ACTIVITY		99	-0.256728	-0.918907	0.609333	0.879645	1	1051	tags=13%, list=9%, signal=14%		0.0556924
METAL_ION_TRANSPORT	METAL_ION_TRANSPORT		73	-0.26871	-0.915176	0.618705	0.88678	1	2619	tags=29%, list=22%, signal=37%		0.0521841
RNA_SPLICING	RNA_SPLICING		80	-0.258538	-0.912977	0.62117	0.890303	1	4376	tags=40%, list=38%, signal=64%		0.0504622
PHOSPHORIC_MONOESTER_HYDROLASE_ACTIVITY	PHOSPHORIC_MONOESTER_HYDROLASE_ACTIVITY		92	-0.257784	-0.912794	0.59691	0.888514	1	1851	tags=21%, list=16%, signal=24%		0.0513359
ANGIOGENESIS	ANGIOGENESIS		27	-0.318679	-0.912259	0.604294	0.887644	1	3749	tags=48%, list=32%, signal=71%		0.0517613
EXOPEPTIDASE_ACTIVITY	EXOPEPTIDASE_ACTIVITY		23	-0.334845	-0.91111	0.610675	0.88847	1	1084	tags=17%, list=9%, signal=19%		0.0513575
MITOCHONDRIAL_MEMBRANE_PART	MITOCHONDRIAL_MEMBRANE_PART		45	-0.288021	-0.907173	0.596702	0.896288	1	2341	tags=22%, list=20%, signal=28%		0.0475522
CATION_BINDING	CATION_BINDING		139	-0.239981	-0.907108	0.651656	0.894212	1	309	tags=5%, list=3%, signal=5%		0.0485594
WOUND_HEALING	WOUND_HEALING		38	-0.3	-0.906395	0.608947	0.893684	1	1170	tags=18%, list=10%, signal=20%		0.048816
APICOLATERAL_PLASMA_MEMBRANE	APICOLATERAL_PLASMA_MEMBRANE		25	-0.324084	-0.905897	0.58805	0.892718	1	2424	tags=36%, list=21%, signal=45%		0.0492856
MESODERM_DEVELOPMENT	MESODERM_DEVELOPMENT		17	-0.34934	-0.901178	0.581102	0.902103	1	24	tags=6%, list=0%, signal=6%		0.0447438
APICAL_JUNCTION_COMPLEX	APICAL_JUNCTION_COMPLEX		25	-0.324084	-0.9005	0.592308	0.901638	1	2424	tags=36%, list=21%, signal=45%		0.0449676
GROWTH_FACTOR_ACTIVITY	GROWTH_FACTOR_ACTIVITY		31	-0.30169	-0.896041	0.61035	0.910461	1	2634	tags=39%, list=23%, signal=50%		0.0407385
TRANSCRIPTION_INITIATION	TRANSCRIPTION_INITIATION		32	-0.301381	-0.895606	0.588509	0.909359	1	3730	tags=28%, list=32%, signal=41%		0.0412646
CHROMOSOMEPERICENTRIC_REGION	CHROMOSOMEPERICENTRIC_REGION		26	-0.315144	-0.894258	0.62963	0.91038	1	1205	tags=12%, list=10%, signal=13%		0.0407772
CALCIUM_CHANNEL_ACTIVITY	CALCIUM_CHANNEL_ACTIVITY		25	-0.319354	-0.89113	0.621795	0.915801	1	1785	tags=28%, list=15%, signal=33%		0.0381989
COATED_VESICLE_MEMBRANE	COATED_VESICLE_MEMBRANE		15	-0.357905	-0.888244	0.618644	0.920561	1	5241	tags=60%, list=45%, signal=109%		0.0359475
ION_TRANSPORT	ION_TRANSPORT		121	-0.24094	-0.887106	0.702849	0.921115	1	2632	tags=26%, list=23%, signal=34%		0.0356863
CHROMATIN_ASSEMBLY_OR_DISASSEMBLY	CHROMATIN_ASSEMBLY_OR_DISASSEMBLY		17	-0.342961	-0.886265	0.611801	0.920846	1	672	tags=12%, list=6%, signal=12%		0.0358129
REGULATION_OF_MULTICELLULAR_ORGANISMAL_PROCESS	REGULATION_OF_MULTICELLULAR_ORGANISMAL_PROCESS		69	-0.259552	-0.886168	0.671897	0.918873	1	2342	tags=22%, list=20%, signal=27%		0.0367445
TRANSFERASE_ACTIVITY_TRANSFERRING_GLYCOSYL_GROUPS	TRANSFERASE_ACTIVITY_TRANSFERRING_GLYCOSYL_GROUPS		81	-0.253514	-0.885364	0.672922	0.918693	1	2642	tags=26%, list=23%, signal=33%		0.0368296
PROTEIN_N_TERMINUS_BINDING	PROTEIN_N_TERMINUS_BINDING		31	-0.30275	-0.884163	0.613251	0.919259	1	1724	tags=16%, list=15%, signal=19%		0.0365623
PROTEIN_LOCALIZATION	PROTEIN_LOCALIZATION		170	-0.230413	-0.883451	0.703611	0.91872	1	3748	tags=34%, list=32%, signal=50%		0.036817
ER_GOLGI_INTERMEDIATE_COMPARTMENT	ER_GOLGI_INTERMEDIATE_COMPARTMENT		21	-0.323833	-0.881235	0.623053	0.921795	1	48	tags=5%, list=0%, signal=5%		0.0353656
CHROMOSOME_SEGREGATION	CHROMOSOME_SEGREGATION		28	-0.306816	-0.879218	0.668731	0.924422	1	1056	tags=11%, list=9%, signal=12%		0.03413
NEGATIVE_REGULATION_OF_METABOLIC_PROCESS	NEGATIVE_REGULATION_OF_METABOLIC_PROCESS		192	-0.223739	-0.877997	0.744246	0.925186	1	678	tags=6%, list=6%, signal=6%		0.0337707
CYTOSKELETON	CYTOSKELETON		279	-0.219759	-0.877865	0.771295	0.923261	1	3286	tags=28%, list=28%, signal=38%		0.0346753
G_PROTEIN_SIGNALING_COUPLED_TO_IP3_SECOND_MESSENGERPHOSPHOLIPASE_C_ACTIVATING	G_PROTEIN_SIGNALING_COUPLED_TO_IP3_SECOND_MESSENGERPHOSPHOLIPASE_C_ACTIVATING		25	-0.316096	-0.876281	0.658268	0.92476	1	2121	tags=20%, list=18%, signal=24%		0.0339711
PROTEIN_KINASE_BINDING	PROTEIN_KINASE_BINDING		44	-0.279687	-0.874523	0.671533	0.92641	1	2202	tags=18%, list=19%, signal=22%		0.0331968
REGULATION_OF_KINASE_ACTIVITY	REGULATION_OF_KINASE_ACTIVITY		110	-0.238969	-0.874489	0.728997	0.924318	1	1892	tags=15%, list=16%, signal=18%		0.0341787
REGULATION_OF_CELL_DIFFERENTIATION	REGULATION_OF_CELL_DIFFERENTIATION		40	-0.279442	-0.873392	0.631893	0.924682	1	1936	tags=18%, list=17%, signal=21%		0.0340078
ACTIN_CYTOSKELETON	ACTIN_CYTOSKELETON		94	-0.243516	-0.870259	0.695364	0.929782	1	4177	tags=48%, list=36%, signal=74%		0.0316189
UDP_GLYCOSYLTRANSFERASE_ACTIVITY	UDP_GLYCOSYLTRANSFERASE_ACTIVITY		32	-0.297394	-0.868535	0.657228	0.931696	1	2642	tags=28%, list=23%, signal=36%		0.0307256
CELL_CORTEX	CELL_CORTEX		26	-0.306395	-0.867035	0.675425	0.9331	1	4139	tags=46%, list=36%, signal=71%		0.0300719
CELLULAR_CARBOHYDRATE_CATABOLIC_PROCESS	CELLULAR_CARBOHYDRATE_CATABOLIC_PROCESS		19	-0.324794	-0.866818	0.633914	0.931458	1	1275	tags=21%, list=11%, signal=24%		0.030837
NEGATIVE_REGULATION_OF_CELLULAR_METABOLIC_PROCESS	NEGATIVE_REGULATION_OF_CELLULAR_METABOLIC_PROCESS		191	-0.224039	-0.866677	0.766879	0.929579	1	678	tags=6%, list=6%, signal=6%		0.0317136
REGULATION_OF_TRANSFERASE_ACTIVITY	REGULATION_OF_TRANSFERASE_ACTIVITY		114	-0.235837	-0.86305	0.753701	0.935578	1	2169	tags=18%, list=19%, signal=21%		0.0289199
TRANSFERASE_ACTIVITY_TRANSFERRING_HEXOSYL_GROUPS	TRANSFERASE_ACTIVITY_TRANSFERRING_HEXOSYL_GROUPS		58	-0.262189	-0.861149	0.71875	0.937401	1	3562	tags=34%, list=31%, signal=49%		0.0280744
POSITIVE_REGULATION_OF_PROTEIN_MODIFICATION_PROCESS	POSITIVE_REGULATION_OF_PROTEIN_MODIFICATION_PROCESS		17	-0.334863	-0.859847	0.654723	0.938172	1	2342	tags=29%, list=20%, signal=37%		0.0277176
CARBOHYDRATE_CATABOLIC_PROCESS	CARBOHYDRATE_CATABOLIC_PROCESS		19	-0.324794	-0.850312	0.6688	0.956919	1	1275	tags=21%, list=11%, signal=24%		0.0191247
BEHAVIOR	BEHAVIOR		61	-0.255141	-0.84934	0.736467	0.95681	1	690	tags=10%, list=6%, signal=10%		0.0191744
COAGULATION	COAGULATION		32	-0.285661	-0.845672	0.698225	0.962634	1	1170	tags=19%, list=10%, signal=21%		0.0165387
CELL_DIVISION	CELL_DIVISION		16	-0.331332	-0.845447	0.666137	0.96088	1	4735	tags=63%, list=41%, signal=105%		0.017331
ACTIN_FILAMENT_BASED_PROCESS	ACTIN_FILAMENT_BASED_PROCESS		90	-0.239112	-0.843722	0.754237	0.962547	1	4106	tags=42%, list=35%, signal=65%		0.0165779
ANATOMICAL_STRUCTURE_MORPHOGENESIS	ANATOMICAL_STRUCTURE_MORPHOGENESIS		258	-0.21002	-0.843227	0.830097	0.96139	1	2655	tags=23%, list=23%, signal=29%		0.0171003
BLOOD_COAGULATION	BLOOD_COAGULATION		32	-0.285661	-0.841506	0.709389	0.962847	1	1170	tags=19%, list=10%, signal=21%		0.0164425
KINASE_BINDING	KINASE_BINDING		50	-0.261208	-0.839436	0.736842	0.965059	1	2202	tags=16%, list=19%, signal=20%		0.0154463
TRANSFERASE_ACTIVITY_TRANSFERRING_ACYL_GROUPS	TRANSFERASE_ACTIVITY_TRANSFERRING_ACYL_GROUPS		50	-0.262113	-0.839429	0.734665	0.962884	1	1782	tags=18%, list=15%, signal=21%		0.0164259
NUCLEOSIDE_TRIPHOSPHATASE_ACTIVITY	NUCLEOSIDE_TRIPHOSPHATASE_ACTIVITY		167	-0.216713	-0.838828	0.820153	0.961961	1	439	tags=7%, list=4%, signal=7%		0.0168424
NUCLEOBASENUCLEOSIDE_AND_NUCLEOTIDE_METABOLIC_PROCESS	NUCLEOBASENUCLEOSIDE_AND_NUCLEOTIDE_METABOLIC_PROCESS		35	-0.270211	-0.838446	0.699045	0.960545	1	2553	tags=29%, list=22%, signal=36%		0.0174822
DNA_DAMAGE_CHECKPOINT	DNA_DAMAGE_CHECKPOINT		15	-0.337402	-0.837367	0.667737	0.960595	1	4399	tags=53%, list=38%, signal=86%		0.0174596
PHOSPHOLIPID_BINDING	PHOSPHOLIPID_BINDING		35	-0.28049	-0.834902	0.71365	0.963653	1	1996	tags=20%, list=17%, signal=24%		0.0160794
HYDROLASE_ACTIVITY_ACTING_ON_ACID_ANHYDRIDES	HYDROLASE_ACTIVITY_ACTING_ON_ACID_ANHYDRIDES		179	-0.215123	-0.831208	0.810578	0.96895	1	451	tags=7%, list=4%, signal=7%		0.0136988
ORGANELLE_MEMBRANE	ORGANELLE_MEMBRANE		253	-0.207285	-0.831202	0.884804	0.966793	1	3338	tags=30%, list=29%, signal=42%		0.0146663
PYROPHOSPHATASE_ACTIVITY	PYROPHOSPHATASE_ACTIVITY		178	-0.216802	-0.829963	0.826802	0.967119	1	451	tags=7%, list=4%, signal=7%		0.0145201
ACTIN_CYTOSKELETON_ORGANIZATION_AND_BIOGENESIS	ACTIN_CYTOSKELETON_ORGANIZATION_AND_BIOGENESIS		82	-0.240325	-0.829217	0.785047	0.966431	1	3165	tags=29%, list=27%, signal=40%		0.0148291
PEPTIDYL_TYROSINE_PHOSPHORYLATION	PEPTIDYL_TYROSINE_PHOSPHORYLATION		17	-0.31349	-0.828578	0.688576	0.965566	1	2497	tags=29%, list=21%, signal=37%		0.015218
INTEGRIN_BINDING	INTEGRIN_BINDING		18	-0.316302	-0.826722	0.713576	0.967198	1	3750	tags=39%, list=32%, signal=57%		0.0144845
ECTODERM_DEVELOPMENT	ECTODERM_DEVELOPMENT		41	-0.269191	-0.823293	0.724784	0.971967	1	2209	tags=27%, list=19%, signal=33%		0.0123487
CELL_JUNCTION	CELL_JUNCTION		60	-0.246482	-0.820581	0.758569	0.974946	1	3296	tags=35%, list=28%, signal=49%		0.0110196
ATPASE_ACTIVITY_COUPLED_TO_TRANSMEMBRANE_MOVEMENT_OF_IONS	ATPASE_ACTIVITY_COUPLED_TO_TRANSMEMBRANE_MOVEMENT_OF_IONS		16	-0.324249	-0.82032	0.719189	0.973316	1	81	tags=6%, list=1%, signal=6%		0.0117463
CYTOSKELETAL_PROTEIN_BINDING	CYTOSKELETAL_PROTEIN_BINDING		126	-0.219216	-0.81564	0.83442	0.980236	1	4023	tags=37%, list=35%, signal=56%		0.00866922
PROTEIN_KINASE_ACTIVITY	PROTEIN_KINASE_ACTIVITY		231	-0.206603	-0.81472	0.885645	0.979845	1	2536	tags=21%, list=22%, signal=27%		0.00884257
DAMAGED_DNA_BINDING	DAMAGED_DNA_BINDING		19	-0.311489	-0.812905	0.717703	0.981073	1	3412	tags=37%, list=29%, signal=52%		0.00829876
VASCULATURE_DEVELOPMENT	VASCULATURE_DEVELOPMENT		31	-0.278108	-0.812784	0.751111	0.979152	1	4069	tags=48%, list=35%, signal=74%		0.00914996
CELLULAR_COMPONENT_DISASSEMBLY	CELLULAR_COMPONENT_DISASSEMBLY		23	-0.29442	-0.812538	0.740573	0.977456	1	1368	tags=22%, list=12%, signal=25%		0.00990283
CELL_SURFACE	CELL_SURFACE		47	-0.253058	-0.809274	0.782544	0.981346	1	2011	tags=17%, list=17%, signal=20%		0.00817773
TRANSFERASE_ACTIVITY_TRANSFERRING_PHOSPHORUS_CONTAINING_GROUPS	TRANSFERASE_ACTIVITY_TRANSFERRING_PHOSPHORUS_CONTAINING_GROUPS		349	-0.19557	-0.808178	0.928074	0.981323	1	2551	tags=21%, list=22%, signal=26%		0.00818798
HISTONE_ACETYLTRANSFERASE_ACTIVITY	HISTONE_ACETYLTRANSFERASE_ACTIVITY		15	-0.324494	-0.807851	0.736246	0.979806	1	163	tags=7%, list=1%, signal=7%		0.00885993
ESTABLISHMENT_OF_PROTEIN_LOCALIZATION	ESTABLISHMENT_OF_PROTEIN_LOCALIZATION		149	-0.21205	-0.80577	0.879106	0.981443	1	4022	tags=38%, list=35%, signal=57%		0.00813476
REGULATION_OF_PROTEIN_KINASE_ACTIVITY	REGULATION_OF_PROTEIN_KINASE_ACTIVITY		108	-0.220239	-0.801491	0.84715	0.986918	1	1892	tags=15%, list=16%, signal=18%		0.00571875
DNA_PACKAGING	DNA_PACKAGING		22	-0.290443	-0.800609	0.742857	0.986293	1	672	tags=9%, list=6%, signal=10%		0.00599386
AMINE_CATABOLIC_PROCESS	AMINE_CATABOLIC_PROCESS		26	-0.281099	-0.797125	0.772866	0.990331	1	928	tags=12%, list=8%, signal=13%		0.00421947
PROTEIN_TRANSPORT	PROTEIN_TRANSPORT		131	-0.213018	-0.796566	0.864499	0.989214	1	4022	tags=38%, list=35%, signal=58%		0.00470959
MEMBRANE_FRACTION	MEMBRANE_FRACTION		244	-0.199876	-0.796044	0.921875	0.98805	1	2301	tags=20%, list=20%, signal=25%		0.00522103
LEADING_EDGE	LEADING_EDGE		36	-0.262296	-0.79552	0.766764	0.986911	1	4532	tags=50%, list=39%, signal=82%		0.00572185
PROTEIN_C_TERMINUS_BINDING	PROTEIN_C_TERMINUS_BINDING		63	-0.23797	-0.793535	0.822604	0.988232	1	2048	tags=16%, list=18%, signal=19%		0.00514124
POSITIVE_REGULATION_OF_CELLULAR_PROTEIN_METABOLIC_PROCESS	POSITIVE_REGULATION_OF_CELLULAR_PROTEIN_METABOLIC_PROCESS		34	-0.268673	-0.791742	0.771252	0.989216	1	2342	tags=29%, list=20%, signal=37%		0.00470887
SMALL_NUCLEAR_RIBONUCLEOPROTEIN_COMPLEX	SMALL_NUCLEAR_RIBONUCLEOPROTEIN_COMPLEX		20	-0.293384	-0.790895	0.744	0.988478	1	254	tags=5%, list=2%, signal=5%		0.00503282
CELLULAR_LOCALIZATION	CELLULAR_LOCALIZATION		296	-0.196099	-0.790701	0.944511	0.986688	1	4061	tags=34%, list=35%, signal=51%		0.00582036
HEART_DEVELOPMENT	HEART_DEVELOPMENT		31	-0.272087	-0.790693	0.776563	0.984623	1	1209	tags=13%, list=10%, signal=14%		0.0067302
PROTEASOME_COMPLEX	PROTEASOME_COMPLEX		22	-0.285855	-0.788219	0.765258	0.986719	1	4834	tags=50%, list=41%, signal=85%		0.0058064
CATABOLIC_PROCESS	CATABOLIC_PROCESS		178	-0.202671	-0.788101	0.895466	0.984826	1	1275	tags=10%, list=11%, signal=11%		0.00664038
NITROGEN_COMPOUND_CATABOLIC_PROCESS	NITROGEN_COMPOUND_CATABOLIC_PROCESS		26	-0.281099	-0.787286	0.777429	0.984144	1	928	tags=12%, list=8%, signal=13%		0.00694147
ESTABLISHMENT_OF_CELLULAR_LOCALIZATION	ESTABLISHMENT_OF_CELLULAR_LOCALIZATION		284	-0.195802	-0.786168	0.933735	0.983939	1	4061	tags=33%, list=35%, signal=50%		0.00703165
MICROBODY	MICROBODY		43	-0.248873	-0.783512	0.825893	0.986265	1	4287	tags=44%, list=37%, signal=70%		0.00600655
DEOXYRIBONUCLEASE_ACTIVITY	DEOXYRIBONUCLEASE_ACTIVITY		15	-0.312365	-0.782652	0.749611	0.985549	1	3412	tags=33%, list=29%, signal=47%		0.00632184
DOUBLE_STRAND_BREAK_REPAIR	DOUBLE_STRAND_BREAK_REPAIR		21	-0.285434	-0.778815	0.759615	0.989553	1	4613	tags=62%, list=40%, signal=102%		0.00456087
TRANSCRIPTION_REPRESSOR_ACTIVITY	TRANSCRIPTION_REPRESSOR_ACTIVITY		116	-0.21388	-0.778627	0.875164	0.987805	1	674	tags=7%, list=6%, signal=7%		0.00532878
ORGANELLE_LOCALIZATION	ORGANELLE_LOCALIZATION		21	-0.289156	-0.777051	0.77561	0.988231	1	4284	tags=48%, list=37%, signal=75%		0.00514135
TRANSPORT_VESICLE	TRANSPORT_VESICLE		28	-0.273046	-0.775612	0.793798	0.988396	1	3484	tags=29%, list=30%, signal=41%		0.00506881
LYASE_ACTIVITY	LYASE_ACTIVITY		58	-0.234582	-0.773599	0.842407	0.989439	1	1702	tags=22%, list=15%, signal=26%		0.00461106
ENDOSOME_TRANSPORT	ENDOSOME_TRANSPORT		22	-0.28681	-0.770956	0.768608	0.991361	1	2202	tags=14%, list=19%, signal=17%		0.00376824
CELL_SUBSTRATE_ADHESION	CELL_SUBSTRATE_ADHESION		31	-0.259202	-0.76888	0.813187	0.992421	1	2453	tags=29%, list=21%, signal=37%		0.00330417
CENTROSOME	CENTROSOME		49	-0.244107	-0.768867	0.819364	0.990407	1	1643	tags=12%, list=14%, signal=14%		0.00418608
REGULATION_OF_CYTOSKELETON_ORGANIZATION_AND_BIOGENESIS	REGULATION_OF_CYTOSKELETON_ORGANIZATION_AND_BIOGENESIS		20	-0.287517	-0.767328	0.767255	0.990705	1	3159	tags=40%, list=27%, signal=55%		0.00405567
LIPID_BINDING	LIPID_BINDING		58	-0.230772	-0.764367	0.851585	0.99309	1	2244	tags=19%, list=19%, signal=23%		0.00301157
PEROXISOME	PEROXISOME		43	-0.248873	-0.763865	0.827124	0.991738	1	4287	tags=44%, list=37%, signal=70%		0.00360319
CELL_MATRIX_ADHESION	CELL_MATRIX_ADHESION		31	-0.259202	-0.762834	0.816074	0.991188	1	2453	tags=29%, list=21%, signal=37%		0.00384405
NEGATIVE_REGULATION_OF_CATALYTIC_ACTIVITY	NEGATIVE_REGULATION_OF_CATALYTIC_ACTIVITY		44	-0.238686	-0.762707	0.834808	0.98935	1	2169	tags=16%, list=19%, signal=19%		0.00464998
RNA_SPLICING_FACTOR_ACTIVITYTRANSESTERIFICATION_MECHANISM	RNA_SPLICING_FACTOR_ACTIVITYTRANSESTERIFICATION_MECHANISM		19	-0.290474	-0.760172	0.796117	0.990857	1	3284	tags=32%, list=28%, signal=44%		0.00398899
REGULATION_OF_CELL_MIGRATION	REGULATION_OF_CELL_MIGRATION		22	-0.277145	-0.75807	0.81759	0.991737	1	5167	tags=59%, list=44%, signal=106%		0.00360364
POSITIVE_REGULATION_OF_CELLULAR_COMPONENT_ORGANIZATION_AND_BIOGENESIS	POSITIVE_REGULATION_OF_CELLULAR_COMPONENT_ORGANIZATION_AND_BIOGENESIS		23	-0.277976	-0.756107	0.811232	0.992495	1	2469	tags=30%, list=21%, signal=39%		0.00327167
NEGATIVE_REGULATION_OF_TRANSCRIPTION	NEGATIVE_REGULATION_OF_TRANSCRIPTION		146	-0.199751	-0.755773	0.936743	0.990896	1	678	tags=6%, list=6%, signal=6%		0.00397179
HEMOSTASIS	HEMOSTASIS		37	-0.249548	-0.753719	0.838124	0.991733	1	1170	tags=16%, list=10%, signal=18%		0.00360519
PHOSPHORIC_ESTER_HYDROLASE_ACTIVITY	PHOSPHORIC_ESTER_HYDROLASE_ACTIVITY		119	-0.203551	-0.752111	0.916446	0.991852	1	2075	tags=18%, list=18%, signal=21%		0.00355313
PHOSPHOPROTEIN_PHOSPHATASE_ACTIVITY	PHOSPHOPROTEIN_PHOSPHATASE_ACTIVITY		65	-0.225006	-0.752077	0.873082	0.989915	1	3676	tags=38%, list=32%, signal=56%		0.00440196
CHROMOSOME_ORGANIZATION_AND_BIOGENESIS	CHROMOSOME_ORGANIZATION_AND_BIOGENESIS		96	-0.208745	-0.75113	0.913333	0.989225	1	2146	tags=14%, list=18%, signal=16%		0.0047048
REGULATION_OF_GENE_EXPRESSION_EPIGENETIC	REGULATION_OF_GENE_EXPRESSION_EPIGENETIC		23	-0.269358	-0.751058	0.803768	0.987337	1	2922	tags=26%, list=25%, signal=35%		0.00553476
HISTONE_MODIFICATION	HISTONE_MODIFICATION		21	-0.280962	-0.750984	0.788618	0.985487	1	1358	tags=10%, list=12%, signal=11%		0.00634916
METAL_ION_TRANSMEMBRANE_TRANSPORTER_ACTIVITY	METAL_ION_TRANSMEMBRANE_TRANSPORTER_ACTIVITY		104	-0.205677	-0.738582	0.921918	0.999534	1	1512	tags=15%, list=13%, signal=18%		0.000202633
ANATOMICAL_STRUCTURE_FORMATION	ANATOMICAL_STRUCTURE_FORMATION		33	-0.250023	-0.736136	0.852308	1	1	3749	tags=45%, list=32%, signal=67%		0
ACTIVATION_OF_PROTEIN_KINASE_ACTIVITY	ACTIVATION_OF_PROTEIN_KINASE_ACTIVITY		20	-0.274216	-0.733699	0.865931	1	1	4093	tags=35%, list=35%, signal=54%		0
CELLULAR_CATABOLIC_PROCESS	CELLULAR_CATABOLIC_PROCESS		169	-0.190394	-0.731494	0.957854	1	1	1746	tags=12%, list=15%, signal=14%		0
ENDOMEMBRANE_SYSTEM	ENDOMEMBRANE_SYSTEM		187	-0.189303	-0.72982	0.972187	1	1	3338	tags=30%, list=29%, signal=41%		0
MICROTUBULE_ORGANIZING_CENTER	MICROTUBULE_ORGANIZING_CENTER		56	-0.220827	-0.723865	0.90268	1	1	1643	tags=11%, list=14%, signal=12%		0
CELLULAR_PROTEIN_CATABOLIC_PROCESS	CELLULAR_PROTEIN_CATABOLIC_PROCESS		48	-0.22556	-0.722379	0.868852	1	1	3682	tags=31%, list=32%, signal=46%		0
AMINO_ACID_DERIVATIVE_METABOLIC_PROCESS	AMINO_ACID_DERIVATIVE_METABOLIC_PROCESS		16	-0.283647	-0.721051	0.831699	1	1	1621	tags=19%, list=14%, signal=22%		0
RECEPTOR_MEDIATED_ENDOCYTOSIS	RECEPTOR_MEDIATED_ENDOCYTOSIS		24	-0.259853	-0.718812	0.841538	1	1	3415	tags=46%, list=29%, signal=65%		0
PROTEIN_CATABOLIC_PROCESS	PROTEIN_CATABOLIC_PROCESS		56	-0.218556	-0.717195	0.913352	1	1	3448	tags=29%, list=30%, signal=40%		0
TRANSFERASE_ACTIVITY_TRANSFERRING_GROUPS_OTHER_THAN_AMINO_ACYL_GROUPS	TRANSFERASE_ACTIVITY_TRANSFERRING_GROUPS_OTHER_THAN_AMINO_ACYL_GROUPS		44	-0.228731	-0.716632	0.891176	1	1	792	tags=9%, list=7%, signal=10%		0
REPRODUCTIVE_PROCESS	REPRODUCTIVE_PROCESS		76	-0.207121	-0.715683	0.936691	1	1	2845	tags=24%, list=24%, signal=31%		0
NEGATIVE_REGULATION_OF_TRANSCRIPTION_DNA_DEPENDENT	NEGATIVE_REGULATION_OF_TRANSCRIPTION_DNA_DEPENDENT		101	-0.197833	-0.713598	0.944218	1	1	678	tags=6%, list=6%, signal=6%		0
NEGATIVE_REGULATION_OF_NUCLEOBASENUCLEOSIDENUCLEOTIDE_AND_NUCLEIC_ACID_METABOLIC_PROCESS	NEGATIVE_REGULATION_OF_NUCLEOBASENUCLEOSIDENUCLEOTIDE_AND_NUCLEIC_ACID_METABOLIC_PROCESS		161	-0.184247	-0.70625	0.968709	1	1	1901	tags=12%, list=16%, signal=15%		0
REPLICATION_FORK	REPLICATION_FORK		17	-0.274628	-0.705915	0.860884	1	1	4462	tags=53%, list=38%, signal=86%		0
RUFFLE	RUFFLE		23	-0.254205	-0.704859	0.86	1	1	3841	tags=39%, list=33%, signal=58%		0
ACETYLTRANSFERASE_ACTIVITY	ACETYLTRANSFERASE_ACTIVITY		22	-0.256517	-0.701713	0.852484	1	1	792	tags=9%, list=7%, signal=10%		0
REGULATION_OF_ORGANELLE_ORGANIZATION_AND_BIOGENESIS	REGULATION_OF_ORGANELLE_ORGANIZATION_AND_BIOGENESIS		26	-0.244697	-0.700752	0.867079	1	1	2738	tags=31%, list=24%, signal=40%		0
DNA_INTEGRITY_CHECKPOINT	DNA_INTEGRITY_CHECKPOINT		18	-0.267431	-0.698582	0.852487	1	1	1044	tags=11%, list=9%, signal=12%		0
NEGATIVE_REGULATION_OF_RNA_METABOLIC_PROCESS	NEGATIVE_REGULATION_OF_RNA_METABOLIC_PROCESS		102	-0.194928	-0.696554	0.962517	1	1	678	tags=6%, list=6%, signal=6%		0
REGULATION_OF_ANGIOGENESIS	REGULATION_OF_ANGIOGENESIS		16	-0.269365	-0.689505	0.876423	1	1	3499	tags=44%, list=30%, signal=62%		0
DNA_DIRECTED_RNA_POLYMERASEII_HOLOENZYME	DNA_DIRECTED_RNA_POLYMERASEII_HOLOENZYME		60	-0.206786	-0.687586	0.936578	1	1	3226	tags=20%, list=28%, signal=28%		0
PHOSPHOTRANSFERASE_ACTIVITY_ALCOHOL_GROUP_AS_ACCEPTOR	PHOSPHOTRANSFERASE_ACTIVITY_ALCOHOL_GROUP_AS_ACCEPTOR		271	-0.169666	-0.686111	0.993804	1	1	2551	tags=21%, list=22%, signal=26%		0
RAS_GTPASE_BINDING	RAS_GTPASE_BINDING		21	-0.256011	-0.68547	0.892142	1	1	4360	tags=62%, list=37%, signal=99%		0
CARBON_OXYGEN_LYASE_ACTIVITY	CARBON_OXYGEN_LYASE_ACTIVITY		26	-0.236365	-0.683983	0.886646	1	1	4200	tags=50%, list=36%, signal=78%		0
PROTEIN_AUTOPROCESSING	PROTEIN_AUTOPROCESSING		24	-0.241658	-0.680227	0.886057	1	1	84	tags=4%, list=1%, signal=4%		0
HYDRO_LYASE_ACTIVITY	HYDRO_LYASE_ACTIVITY		22	-0.250156	-0.679471	0.8949	1	1	3824	tags=45%, list=33%, signal=68%		0
N_ACETYLTRANSFERASE_ACTIVITY	N_ACETYLTRANSFERASE_ACTIVITY		19	-0.253688	-0.676077	0.881789	1	1	163	tags=5%, list=1%, signal=5%		0
PROTEIN_AMINO_ACID_DEPHOSPHORYLATION	PROTEIN_AMINO_ACID_DEPHOSPHORYLATION		47	-0.208379	-0.672631	0.931785	1	1	729	tags=11%, list=6%, signal=11%		0
PROTEIN_AMINO_ACID_AUTOPHOSPHORYLATION	PROTEIN_AMINO_ACID_AUTOPHOSPHORYLATION		24	-0.241658	-0.670375	0.884927	1	1	84	tags=4%, list=1%, signal=4%		0
PHOSPHOLIPID_BIOSYNTHETIC_PROCESS	PHOSPHOLIPID_BIOSYNTHETIC_PROCESS		35	-0.220808	-0.668836	0.916795	1	1	3049	tags=26%, list=26%, signal=35%		0
AROMATIC_COMPOUND_METABOLIC_PROCESS	AROMATIC_COMPOUND_METABOLIC_PROCESS		21	-0.244207	-0.66528	0.899361	1	1	2383	tags=24%, list=20%, signal=30%		0
RNA_SPLICINGVIA_TRANSESTERIFICATION_REACTIONS	RNA_SPLICINGVIA_TRANSESTERIFICATION_REACTIONS		30	-0.224039	-0.661021	0.928463	1	1	4278	tags=40%, list=37%, signal=63%		0
CYTOSKELETON_DEPENDENT_INTRACELLULAR_TRANSPORT	CYTOSKELETON_DEPENDENT_INTRACELLULAR_TRANSPORT		23	-0.234934	-0.652672	0.914596	1	1	4806	tags=57%, list=41%, signal=96%		0
REGULATION_OF_HEART_CONTRACTION	REGULATION_OF_HEART_CONTRACTION		16	-0.25941	-0.652596	0.887324	1	1	1209	tags=13%, list=10%, signal=14%		0
PROTEIN_SECRETION	PROTEIN_SECRETION		16	-0.259911	-0.652204	0.896389	1	1	3500	tags=38%, list=30%, signal=54%		0
COVALENT_CHROMATIN_MODIFICATION	COVALENT_CHROMATIN_MODIFICATION		22	-0.23844	-0.651494	0.921384	1	1	1358	tags=9%, list=12%, signal=10%		0
GTPASE_REGULATOR_ACTIVITY	GTPASE_REGULATOR_ACTIVITY		107	-0.180211	-0.650206	0.98269	1	1	2338	tags=19%, list=20%, signal=23%		0
GTPASE_BINDING	GTPASE_BINDING		28	-0.219505	-0.644627	0.926752	1	1	4360	tags=50%, list=37%, signal=80%		0
NEGATIVE_REGULATION_OF_TRANSFERASE_ACTIVITY	NEGATIVE_REGULATION_OF_TRANSFERASE_ACTIVITY		23	-0.227636	-0.644301	0.926493	1	1	4862	tags=57%, list=42%, signal=97%		0
RESPONSE_TO_DRUG	RESPONSE_TO_DRUG		16	-0.256885	-0.643109	0.896285	1	1	367	tags=6%, list=3%, signal=6%		0
LAMELLIPODIUM	LAMELLIPODIUM		20	-0.239589	-0.640314	0.912975	1	1	4532	tags=50%, list=39%, signal=82%		0
DEPHOSPHORYLATION	DEPHOSPHORYLATION		53	-0.196011	-0.63362	0.960756	1	1	729	tags=9%, list=6%, signal=10%		0
PROTEIN_DOMAIN_SPECIFIC_BINDING	PROTEIN_DOMAIN_SPECIFIC_BINDING		54	-0.195377	-0.632243	0.964654	1	1	1154	tags=7%, list=10%, signal=8%		0
PROTEIN_BINDING_BRIDGING	PROTEIN_BINDING_BRIDGING		41	-0.204161	-0.62943	0.939628	1	1	2829	tags=29%, list=24%, signal=39%		0
REGULATION_OF_NUCLEOCYTOPLASMIC_TRANSPORT	REGULATION_OF_NUCLEOCYTOPLASMIC_TRANSPORT		17	-0.246936	-0.626312	0.925081	1	1	2292	tags=18%, list=20%, signal=22%		0
SMALL_GTPASE_BINDING	SMALL_GTPASE_BINDING		27	-0.219064	-0.622158	0.938389	1	1	1207	tags=11%, list=10%, signal=12%		0
SMALL_GTPASE_REGULATOR_ACTIVITY	SMALL_GTPASE_REGULATOR_ACTIVITY		60	-0.184723	-0.617112	0.985673	1	1	1566	tags=13%, list=13%, signal=15%		0
COLLAGEN	COLLAGEN		19	-0.232898	-0.610445	0.940989	1	1	3992	tags=47%, list=34%, signal=72%		0
ESTABLISHMENT_AND_OR_MAINTENANCE_OF_CHROMATIN_ARCHITECTURE	ESTABLISHMENT_AND_OR_MAINTENANCE_OF_CHROMATIN_ARCHITECTURE		58	-0.183199	-0.602739	0.980882	1	1	1358	tags=9%, list=12%, signal=10%		0
KINETOCHORE	KINETOCHORE		21	-0.219873	-0.593385	0.9613	1	1	2260	tags=14%, list=19%, signal=18%		0
CYTOSKELETAL_PART	CYTOSKELETAL_PART		178	-0.151196	-0.582218	1	1	1	4139	tags=35%, list=36%, signal=53%		0
PROTEIN_HOMOOLIGOMERIZATION	PROTEIN_HOMOOLIGOMERIZATION		17	-0.223148	-0.577238	0.946541	1	1	2148	tags=24%, list=18%, signal=29%		0
N_ACYLTRANSFERASE_ACTIVITY	N_ACYLTRANSFERASE_ACTIVITY		22	-0.212166	-0.575778	0.961715	1	1	163	tags=5%, list=1%, signal=5%		0
CYTOKINE_PRODUCTION	CYTOKINE_PRODUCTION		30	-0.195789	-0.571472	0.977645	1	1	2480	tags=23%, list=21%, signal=30%		0
REGULATION_OF_INTRACELLULAR_TRANSPORT	REGULATION_OF_INTRACELLULAR_TRANSPORT		19	-0.211971	-0.567029	0.96875	1	1	2292	tags=16%, list=20%, signal=20%		0
RECEPTOR_SIGNALING_PROTEIN_ACTIVITY	RECEPTOR_SIGNALING_PROTEIN_ACTIVITY		57	-0.17082	-0.561951	0.992701	1	1	3921	tags=26%, list=34%, signal=39%		0
GLYCEROPHOSPHOLIPID_BIOSYNTHETIC_PROCESS	GLYCEROPHOSPHOLIPID_BIOSYNTHETIC_PROCESS		27	-0.195832	-0.553883	0.98	1	1	3000	tags=26%, list=26%, signal=35%		0
CELL_PROJECTION_BIOGENESIS	CELL_PROJECTION_BIOGENESIS		19	-0.213193	-0.54964	0.98254	1	1	1157	tags=11%, list=10%, signal=12%		0
NEGATIVE_REGULATION_OF_SIGNAL_TRANSDUCTION	NEGATIVE_REGULATION_OF_SIGNAL_TRANSDUCTION		27	-0.182625	-0.52709	0.989264	1	1	2802	tags=30%, list=24%, signal=39%		0
SPINDLE	SPINDLE		32	-0.179392	-0.526789	0.987461	1	1	9566	tags=100%, list=82%, signal=558%		0
RECEPTOR_SIGNALING_PROTEIN_SERINE_THREONINE_KINASE_ACTIVITY	RECEPTOR_SIGNALING_PROTEIN_SERINE_THREONINE_KINASE_ACTIVITY		30	-0.170618	-0.502486	0.99362	1	1	3624	tags=30%, list=31%, signal=43%		0
PHOSPHOLIPID_METABOLIC_PROCESS	PHOSPHOLIPID_METABOLIC_PROCESS		58	-0.151904	-0.501676	0.998544	1	1	4255	tags=38%, list=37%, signal=59%		0
PROTEIN_PROCESSING	PROTEIN_PROCESSING		37	-0.163837	-0.497423	0.990991	1	1	84	tags=3%, list=1%, signal=3%		0
VESICLE_MEMBRANE	VESICLE_MEMBRANE		24	-0.168891	-0.468928	0.996947	1	1	5241	tags=50%, list=45%, signal=91%		0
CYTOPLASMIC_VESICLE_MEMBRANE	CYTOPLASMIC_VESICLE_MEMBRANE		23	-0.169607	-0.467336	0.998395	1	1	5241	tags=52%, list=45%, signal=95%		0
CYTOPLASMIC_VESICLE_PART	CYTOPLASMIC_VESICLE_PART		23	-0.169607	-0.463782	0.99374	1	1	5241	tags=52%, list=45%, signal=95%		0
REGULATION_OF_SMALL_GTPASE_MEDIATED_SIGNAL_TRANSDUCTION	REGULATION_OF_SMALL_GTPASE_MEDIATED_SIGNAL_TRANSDUCTION		15	-0.167751	-0.419624	0.996764	1	1	4532	tags=47%, list=39%, signal=76%		0
TRANSCRIPTION_INITIATION_FROM_RNA_POLYMERASE_II_PROMOTER	TRANSCRIPTION_INITIATION_FROM_RNA_POLYMERASE_II_PROMOTER		27	-0.137154	-0.389845	1	1	1	10056	tags=100%, list=86%, signal=730%		0
CELLULAR_RESPIRATION	CELLULAR_RESPIRATION		16	-0.144184	-0.370491	0.998377	1	1	4213	tags=25%, list=36%, signal=39%		0
TRANSCRIPTION_FACTOR_COMPLEX	TRANSCRIPTION_FACTOR_COMPLEX		73	-0.102147	-0.347802	1	0.999932	1	3226	tags=18%, list=28%, signal=24%		2.97068e-05

## Sheet: WT_up
NAME	GS<br> follow link to MSigDB	GS DETAILS	SIZE	ES	NES	NOM p-val	FDR q-val	FWER p-val	RANK AT MAX	LEADING EDGE		-log2_q-value
SENSORY_PERCEPTION	SENSORY_PERCEPTION	Details ...	131	0.709558	2.99516	0	0	0	1195	tags=42%, list=10%, signal=46%		#NUM!
NEUROLOGICAL_SYSTEM_PROCESS	NEUROLOGICAL_SYSTEM_PROCESS	Details ...	253	0.618083	2.85963	0	0	0	1203	tags=34%, list=10%, signal=38%		#NUM!
DETECTION_OF_STIMULUS	DETECTION_OF_STIMULUS	Details ...	22	0.855129	2.58758	0	0	0	885	tags=64%, list=8%, signal=69%		#NUM!
RESPONSE_TO_RADIATION	RESPONSE_TO_RADIATION	Details ...	44	0.7395	2.54211	0	0	0	148	tags=20%, list=1%, signal=21%		#NUM!
RESPONSE_TO_LIGHT_STIMULUS	RESPONSE_TO_LIGHT_STIMULUS	Details ...	33	0.795035	2.51253	0	0.000211583	0.001	148	tags=27%, list=1%, signal=28%		3.67452
SYSTEM_PROCESS	SYSTEM_PROCESS	Details ...	375	0.515143	2.39743	0	0.00120676	0.007	1233	tags=29%, list=11%, signal=31%		2.91838
RESPONSE_TO_ABIOTIC_STIMULUS	RESPONSE_TO_ABIOTIC_STIMULUS	Details ...	67	0.641079	2.38706	0	0.00147168	0.01	832	tags=24%, list=7%, signal=26%		2.83219
SYNAPTIC_TRANSMISSION	SYNAPTIC_TRANSMISSION	Details ...	112	0.498749	2.03292	0	0.0816487	0.468	1833	tags=42%, list=16%, signal=49%		1.08805
G_PROTEIN_COUPLED_RECEPTOR_ACTIVITY	G_PROTEIN_COUPLED_RECEPTOR_ACTIVITY	Details ...	96	0.492448	1.99406	0	0.0932435	0.563	2453	tags=51%, list=21%, signal=64%		1.03038
AMINE_RECEPTOR_ACTIVITY	AMINE_RECEPTOR_ACTIVITY	Details ...	23	0.658037	1.95128	0.00540541	0.107294	0.647	2351	tags=65%, list=20%, signal=82%		0.969424
GENERATION_OF_NEURONS	GENERATION_OF_NEURONS	Details ...	65	0.515715	1.91238	0	0.121113	0.717	2025	tags=43%, list=17%, signal=52%		0.916811
TRANSMISSION_OF_NERVE_IMPULSE	TRANSMISSION_OF_NERVE_IMPULSE	Details ...	123	0.468582	1.90973	0	0.112046	0.72	1833	tags=40%, list=16%, signal=47%		0.950602
CARBOHYDRATE_BINDING	CARBOHYDRATE_BINDING	Details ...	34	0.575585	1.87169	0.0165746	0.127542	0.807	359	tags=18%, list=3%, signal=18%		0.894348
NEURON_DIFFERENTIATION	NEURON_DIFFERENTIATION	Details ...	59	0.516134	1.85355	0.0131148	0.12934	0.83	2025	tags=44%, list=17%, signal=53%		0.888266
RHODOPSIN_LIKE_RECEPTOR_ACTIVITY	RHODOPSIN_LIKE_RECEPTOR_ACTIVITY	Details ...	60	0.494024	1.81973	0.00630915	0.144165	0.883	2351	tags=48%, list=20%, signal=60%		0.84114
NEGATIVE_REGULATION_OF_BIOSYNTHETIC_PROCESS	NEGATIVE_REGULATION_OF_BIOSYNTHETIC_PROCESS	Details ...	15	0.695209	1.80621	0.00791557	0.145915	0.898	1454	tags=33%, list=12%, signal=38%		0.835899
BRAIN_DEVELOPMENT	BRAIN_DEVELOPMENT	Details ...	40	0.523457	1.76686	0.00571429	0.171206	0.94	2725	tags=45%, list=23%, signal=59%		0.76648
STRUCTURAL_CONSTITUENT_OF_RIBOSOME	STRUCTURAL_CONSTITUENT_OF_RIBOSOME	Details ...	65	0.472629	1.72923	0.00638978	0.200352	0.966	3772	tags=68%, list=32%, signal=100%		0.698205
NEURON_DEVELOPMENT	NEURON_DEVELOPMENT	Details ...	47	0.480647	1.67801	0.00558659	0.253882	0.989	2212	tags=40%, list=19%, signal=50%		0.595369
TRANSMEMBRANE_RECEPTOR_ACTIVITY	TRANSMEMBRANE_RECEPTOR_ACTIVITY	Details ...	230	0.379389	1.67026	0	0.250935	0.992	1875	tags=33%, list=16%, signal=38%		0.600438
REGULATION_OF_G_PROTEIN_COUPLED_RECEPTOR_PROTEIN_SIGNALING_PATHWAY	REGULATION_OF_G_PROTEIN_COUPLED_RECEPTOR_PROTEIN_SIGNALING_PATHWAY	Details ...	17	0.611541	1.66467	0.0324324	0.246459	0.992	3063	tags=59%, list=26%, signal=80%		0.608255
NERVOUS_SYSTEM_DEVELOPMENT	NERVOUS_SYSTEM_DEVELOPMENT	Details ...	278	0.354803	1.63435	0	0.278241	0.998	2938	tags=42%, list=25%, signal=55%		0.555579
RECEPTOR_ACTIVITY	RECEPTOR_ACTIVITY	Details ...	329	0.357189	1.63381	0	0.266729	0.998	1416	tags=25%, list=12%, signal=27%		0.57393
G_PROTEIN_COUPLED_RECEPTOR_PROTEIN_SIGNALING_PATHWAY	G_PROTEIN_COUPLED_RECEPTOR_PROTEIN_SIGNALING_PATHWAY	Details ...	182	0.375852	1.6256	0.00487805	0.265939	0.999	1906	tags=32%, list=16%, signal=38%		0.575219
NEUROTRANSMITTER_RECEPTOR_ACTIVITY	NEUROTRANSMITTER_RECEPTOR_ACTIVITY	Details ...	29	0.517915	1.6237	0.0347003	0.25815	0.999	2129	tags=48%, list=18%, signal=59%		0.588128
EXTRACELLULAR_MATRIX_STRUCTURAL_CONSTITUENT	EXTRACELLULAR_MATRIX_STRUCTURAL_CONSTITUENT	Details ...	23	0.547072	1.61251	0.0228571	0.263136	0.999	174	tags=26%, list=1%, signal=26%		0.579819
NEUROGENESIS	NEUROGENESIS	Details ...	74	0.424023	1.60936	0.0177305	0.257618	0.999	2025	tags=41%, list=17%, signal=49%		0.589023
NEUROTRANSMITTER_BINDING	NEUROTRANSMITTER_BINDING	Details ...	31	0.495415	1.60513	0.0144928	0.254397	1	2305	tags=48%, list=20%, signal=60%		0.594488
PEPTIDE_BINDING	PEPTIDE_BINDING	Details ...	50	0.452461	1.6048	0.019774	0.245913	1	2317	tags=40%, list=20%, signal=50%		0.609219
CELLULAR_MORPHOGENESIS_DURING_DIFFERENTIATION	CELLULAR_MORPHOGENESIS_DURING_DIFFERENTIATION	Details ...	38	0.473275	1.5797	0.0162338	0.272106	1	2025	tags=42%, list=17%, signal=51%		0.565262
NEURON_PROJECTION	NEURON_PROJECTION	Details ...	15	0.588216	1.57713	0.0600522	0.266748	1	2629	tags=60%, list=23%, signal=77%		0.573899
RESPONSE_TO_ORGANIC_SUBSTANCE	RESPONSE_TO_ORGANIC_SUBSTANCE	Details ...	21	0.549877	1.57401	0.0340909	0.263012	1	645	tags=24%, list=6%, signal=25%		0.580024
HYDROLASE_ACTIVITY_HYDROLYZING_O_GLYCOSYL_COMPOUNDS	HYDROLASE_ACTIVITY_HYDROLYZING_O_GLYCOSYL_COMPOUNDS	Details ...	25	0.519799	1.56919	0.0391645	0.262081	1	1297	tags=36%, list=11%, signal=40%		0.581564
SYNAPSE	SYNAPSE	Details ...	23	0.524391	1.56083	0.0320856	0.265963	1	2235	tags=57%, list=19%, signal=70%		0.575179
AXONOGENESIS	AXONOGENESIS	Details ...	32	0.481222	1.55613	0.0455927	0.265301	1	2025	tags=41%, list=17%, signal=49%		0.576261
VACUOLE	VACUOLE	Details ...	50	0.441834	1.53603	0.03125	0.286333	1	2852	tags=46%, list=24%, signal=61%		0.543128
PEPTIDE_RECEPTOR_ACTIVITY	PEPTIDE_RECEPTOR_ACTIVITY	Details ...	23	0.495613	1.52448	0.0477528	0.296155	1	2129	tags=43%, list=18%, signal=53%		0.528481
EXOCYTOSIS	EXOCYTOSIS	Details ...	15	0.574421	1.52081	0.0447368	0.294229	1	2098	tags=47%, list=18%, signal=57%		0.531314
MAINTENANCE_OF_LOCALIZATION	MAINTENANCE_OF_LOCALIZATION	Details ...	15	0.538973	1.50643	0.0620155	0.311421	1	1823	tags=27%, list=16%, signal=32%		0.506652
MICROTUBULE_ASSOCIATED_COMPLEX	MICROTUBULE_ASSOCIATED_COMPLEX	Details ...	40	0.445369	1.49826	0.0411392	0.315926	1	2424	tags=33%, list=21%, signal=41%		0.500415
NEURITE_DEVELOPMENT	NEURITE_DEVELOPMENT	Details ...	39	0.445059	1.49752	0.0391566	0.309427	1	2025	tags=36%, list=17%, signal=43%		0.509442
LIGAND_GATED_CHANNEL_ACTIVITY	LIGAND_GATED_CHANNEL_ACTIVITY	Details ...	31	0.456993	1.49576	0.0451977	0.304826	1	1164	tags=39%, list=10%, signal=43%		0.515948
RESPONSE_TO_EXTERNAL_STIMULUS	RESPONSE_TO_EXTERNAL_STIMULUS	Details ...	161	0.34478	1.48072	0.0179372	0.323212	1	769	tags=15%, list=7%, signal=16%		0.490513
EXCITATORY_EXTRACELLULAR_LIGAND_GATED_ION_CHANNEL_ACTIVITY	EXCITATORY_EXTRACELLULAR_LIGAND_GATED_ION_CHANNEL_ACTIVITY	Details ...	18	0.520933	1.46645	0.0846994	0.340036	1	1575	tags=44%, list=14%, signal=51%		0.468475
CELL_CELL_SIGNALING	CELL_CELL_SIGNALING	Details ...	233	0.326146	1.46127	0.0060241	0.341752	1	1877	tags=32%, list=16%, signal=38%		0.466289
PHOSPHATASE_REGULATOR_ACTIVITY	PHOSPHATASE_REGULATOR_ACTIVITY	Details ...	23	0.473635	1.46078	0.0630373	0.335209	1	902	tags=13%, list=8%, signal=14%		0.474684
RESPONSE_TO_HYPOXIA	RESPONSE_TO_HYPOXIA	Details ...	24	0.469389	1.45484	0.0674487	0.337705	1	498	tags=17%, list=4%, signal=17%		0.471462
ENERGY_DERIVATION_BY_OXIDATION_OF_ORGANIC_COMPOUNDS	ENERGY_DERIVATION_BY_OXIDATION_OF_ORGANIC_COMPOUNDS	Details ...	30	0.45158	1.45457	0.0777778	0.331167	1	4	tags=3%, list=0%, signal=3%		0.479953
CARBOHYDRATE_METABOLIC_PROCESS	CARBOHYDRATE_METABOLIC_PROCESS	Details ...	145	0.35026	1.45315	0.0210526	0.32661	1	1985	tags=26%, list=17%, signal=31%		0.48597
IMMUNE_RESPONSE	IMMUNE_RESPONSE	Details ...	76	0.366365	1.44599	0.0347222	0.332081	1	1795	tags=32%, list=15%, signal=37%		0.478757
LIPID_TRANSPORTER_ACTIVITY	LIPID_TRANSPORTER_ACTIVITY	Details ...	18	0.514151	1.42831	0.0896739	0.355889	1	950	tags=33%, list=8%, signal=36%		0.448685
GLUCOSE_METABOLIC_PROCESS	GLUCOSE_METABOLIC_PROCESS	Details ...	26	0.46506	1.41828	0.0929578	0.367358	1	945	tags=19%, list=8%, signal=21%		0.434911
INTRAMOLECULAR_OXIDOREDUCTASE_ACTIVITY	INTRAMOLECULAR_OXIDOREDUCTASE_ACTIVITY	Details ...	15	0.535537	1.41192	0.103896	0.37142	1	251	tags=20%, list=2%, signal=20%		0.430135
ALCOHOL_METABOLIC_PROCESS	ALCOHOL_METABOLIC_PROCESS	Details ...	69	0.372243	1.39659	0.0616883	0.392424	1	1165	tags=22%, list=10%, signal=24%		0.406245
MICROTUBULE_CYTOSKELETON_ORGANIZATION_AND_BIOGENESIS	MICROTUBULE_CYTOSKELETON_ORGANIZATION_AND_BIOGENESIS	Details ...	30	0.436018	1.39396	0.0545455	0.390376	1	2225	tags=30%, list=19%, signal=37%		0.408517
CENTRAL_NERVOUS_SYSTEM_DEVELOPMENT	CENTRAL_NERVOUS_SYSTEM_DEVELOPMENT	Details ...	89	0.353217	1.39352	0.0522876	0.384016	1	2725	tags=38%, list=23%, signal=49%		0.415651
PROTEOGLYCAN_METABOLIC_PROCESS	PROTEOGLYCAN_METABOLIC_PROCESS	Details ...	17	0.499064	1.38948	0.109137	0.384111	1	1985	tags=41%, list=17%, signal=50%		0.415543
EXTRACELLULAR_STRUCTURE_ORGANIZATION_AND_BIOGENESIS	EXTRACELLULAR_STRUCTURE_ORGANIZATION_AND_BIOGENESIS	Details ...	16	0.507188	1.38516	0.113314	0.385586	1	1304	tags=31%, list=11%, signal=35%		0.413878
CHANNEL_REGULATOR_ACTIVITY	CHANNEL_REGULATOR_ACTIVITY	Details ...	15	0.522399	1.37479	0.103535	0.397684	1	907	tags=33%, list=8%, signal=36%		0.400461
LYSOSOME	LYSOSOME	Details ...	44	0.394146	1.36839	0.0984615	0.403691	1	3005	tags=45%, list=26%, signal=61%		0.393951
POLYSACCHARIDE_BINDING	POLYSACCHARIDE_BINDING	Details ...	23	0.448338	1.36407	0.142076	0.405421	1	128	tags=13%, list=1%, signal=13%		0.392094
GLYCOSAMINOGLYCAN_BINDING	GLYCOSAMINOGLYCAN_BINDING	Details ...	23	0.448338	1.36002	0.115942	0.406466	1	128	tags=13%, list=1%, signal=13%		0.390976
LYTIC_VACUOLE	LYTIC_VACUOLE	Details ...	44	0.394146	1.34859	0.101493	0.422869	1	3005	tags=45%, list=26%, signal=61%		0.373795
AUXILIARY_TRANSPORT_PROTEIN_ACTIVITY	AUXILIARY_TRANSPORT_PROTEIN_ACTIVITY	Details ...	16	0.501351	1.34622	0.125628	0.421215	1	907	tags=31%, list=8%, signal=34%		0.375496
CHEMICAL_HOMEOSTASIS	CHEMICAL_HOMEOSTASIS	Details ...	84	0.342565	1.33958	0.0569395	0.428159	1	1787	tags=25%, list=15%, signal=29%		0.368395
HYDROLASE_ACTIVITY_ACTING_ON_GLYCOSYL_BONDS	HYDROLASE_ACTIVITY_ACTING_ON_GLYCOSYL_BONDS	Details ...	33	0.421341	1.3377	0.0984615	0.42575	1	1611	tags=30%, list=14%, signal=35%		0.370845
SPHINGOLIPID_METABOLIC_PROCESS	SPHINGOLIPID_METABOLIC_PROCESS	Details ...	24	0.432451	1.334	0.103175	0.426698	1	1645	tags=29%, list=14%, signal=34%		0.36988
ISOMERASE_ACTIVITY	ISOMERASE_ACTIVITY	Details ...	29	0.428602	1.33259	0.137536	0.423486	1	686	tags=17%, list=6%, signal=18%		0.373161
PATTERN_BINDING	PATTERN_BINDING	Details ...	25	0.430855	1.32373	0.118919	0.435031	1	128	tags=12%, list=1%, signal=12%		0.36148
AXON_GUIDANCE	AXON_GUIDANCE	Details ...	18	0.460115	1.32191	0.149606	0.432196	1	2025	tags=39%, list=17%, signal=47%		0.364319
HOMEOSTATIC_PROCESS	HOMEOSTATIC_PROCESS	Details ...	124	0.317022	1.31179	0.0790514	0.446936	1	1787	tags=23%, list=15%, signal=26%		0.349755
LIPOPROTEIN_BIOSYNTHETIC_PROCESS	LIPOPROTEIN_BIOSYNTHETIC_PROCESS	Details ...	22	0.445503	1.30902	0.148883	0.446459	1	1710	tags=23%, list=15%, signal=27%		0.350218
CELL_SURFACE_RECEPTOR_LINKED_SIGNAL_TRANSDUCTION_GO_0007166	CELL_SURFACE_RECEPTOR_LINKED_SIGNAL_TRANSDUCTION_GO_0007166	Details ...	363	0.279327	1.30088	0.024	0.458063	1	1879	tags=24%, list=16%, signal=28%		0.339074
SUBSTRATE_SPECIFIC_CHANNEL_ACTIVITY	SUBSTRATE_SPECIFIC_CHANNEL_ACTIVITY	Details ...	100	0.319799	1.28876	0.0772358	0.477715	1	1687	tags=29%, list=14%, signal=34%		0.320831
CARBOHYDRATE_BIOSYNTHETIC_PROCESS	CARBOHYDRATE_BIOSYNTHETIC_PROCESS	Details ...	39	0.379833	1.27864	0.165192	0.494505	1	1985	tags=33%, list=17%, signal=40%		0.30583
ENDOPLASMIC_RETICULUM	ENDOPLASMIC_RETICULUM	Details ...	228	0.280185	1.27669	0.0510204	0.492739	1	2339	tags=27%, list=20%, signal=33%		0.307383
CALCIUM_ION_BINDING	CALCIUM_ION_BINDING	Details ...	65	0.342312	1.27322	0.122257	0.494423	1	2320	tags=35%, list=20%, signal=44%		0.305901
NITROGEN_COMPOUND_BIOSYNTHETIC_PROCESS	NITROGEN_COMPOUND_BIOSYNTHETIC_PROCESS	Details ...	18	0.446602	1.27187	0.172603	0.490982	1	2535	tags=44%, list=22%, signal=57%		0.308935
EMBRYONIC_MORPHOGENESIS	EMBRYONIC_MORPHOGENESIS	Details ...	15	0.468855	1.2666	0.205955	0.496665	1	1085	tags=27%, list=9%, signal=29%		0.303936
GATED_CHANNEL_ACTIVITY	GATED_CHANNEL_ACTIVITY	Details ...	88	0.322922	1.26582	0.110714	0.491993	1	2048	tags=35%, list=18%, signal=42%		0.308041
LIPOPROTEIN_METABOLIC_PROCESS	LIPOPROTEIN_METABOLIC_PROCESS	Details ...	27	0.408508	1.2655	0.145205	0.486837	1	1710	tags=22%, list=15%, signal=26%		0.312616
EXTRACELLULAR_LIGAND_GATED_ION_CHANNEL_ACTIVITY	EXTRACELLULAR_LIGAND_GATED_ION_CHANNEL_ACTIVITY	Details ...	19	0.436456	1.26208	0.18883	0.487801	1	1575	tags=42%, list=14%, signal=49%		0.311758
SKELETAL_DEVELOPMENT	SKELETAL_DEVELOPMENT	Details ...	72	0.335963	1.26197	0.111111	0.482133	1	521	tags=15%, list=4%, signal=16%		0.316833
TRANSMEMBRANE_RECEPTOR_PROTEIN_TYROSINE_KINASE_ACTIVITY	TRANSMEMBRANE_RECEPTOR_PROTEIN_TYROSINE_KINASE_ACTIVITY	Details ...	38	0.367602	1.24824	0.130814	0.506013	1	1162	tags=24%, list=10%, signal=26%		0.295839
CELLULAR_CARBOHYDRATE_METABOLIC_PROCESS	CELLULAR_CARBOHYDRATE_METABOLIC_PROCESS	Details ...	99	0.308369	1.24693	0.121324	0.502902	1	1985	tags=22%, list=17%, signal=27%		0.298516
MICROTUBULE_BINDING	MICROTUBULE_BINDING	Details ...	28	0.385586	1.24219	0.188953	0.507969	1	3222	tags=39%, list=28%, signal=54%		0.294163
MONOCARBOXYLIC_ACID_METABOLIC_PROCESS	MONOCARBOXYLIC_ACID_METABOLIC_PROCESS	Details ...	67	0.332411	1.23865	0.129139	0.510012	1	2120	tags=25%, list=18%, signal=31%		0.29242
CELLULAR_CATION_HOMEOSTASIS	CELLULAR_CATION_HOMEOSTASIS	Details ...	49	0.342633	1.23063	0.13961	0.522277	1	1787	tags=31%, list=15%, signal=36%		0.282099
EXTRACELLULAR_REGION	EXTRACELLULAR_REGION	Details ...	243	0.268093	1.22763	0.0574713	0.52307	1	1394	tags=20%, list=12%, signal=22%		0.28144
REGULATION_OF_NEUROTRANSMITTER_LEVELS	REGULATION_OF_NEUROTRANSMITTER_LEVELS	Details ...	19	0.433991	1.22118	0.205882	0.531806	1	1727	tags=37%, list=15%, signal=43%		0.274247
PROTEIN_AMINO_ACID_LIPIDATION	PROTEIN_AMINO_ACID_LIPIDATION	Details ...	21	0.412802	1.21453	0.222812	0.541743	1	1710	tags=19%, list=15%, signal=22%		0.266207
CATION_HOMEOSTASIS	CATION_HOMEOSTASIS	Details ...	51	0.335883	1.21217	0.168317	0.541698	1	1787	tags=29%, list=15%, signal=35%		0.266242
SERINE_TYPE_ENDOPEPTIDASE_ACTIVITY	SERINE_TYPE_ENDOPEPTIDASE_ACTIVITY	Details ...	20	0.424806	1.20869	0.217507	0.543703	1	1724	tags=35%, list=15%, signal=41%		0.264638
CELLULAR_HOMEOSTASIS	CELLULAR_HOMEOSTASIS	Details ...	79	0.307284	1.20681	0.157377	0.542784	1	1787	tags=27%, list=15%, signal=31%		0.265373
SECRETION	SECRETION	Details ...	115	0.290561	1.20491	0.109804	0.541217	1	2227	tags=26%, list=19%, signal=32%		0.266628
STEROID_BIOSYNTHETIC_PROCESS	STEROID_BIOSYNTHETIC_PROCESS	Details ...	15	0.442929	1.19425	0.236769	0.561028	1	1053	tags=33%, list=9%, signal=37%		0.251015
AMINE_TRANSMEMBRANE_TRANSPORTER_ACTIVITY	AMINE_TRANSMEMBRANE_TRANSPORTER_ACTIVITY	Details ...	34	0.372134	1.19398	0.232955	0.555869	1	1645	tags=24%, list=14%, signal=27%		0.255028
PROTEINACEOUS_EXTRACELLULAR_MATRIX	PROTEINACEOUS_EXTRACELLULAR_MATRIX	Details ...	72	0.310381	1.19238	0.175824	0.553992	1	210	tags=10%, list=2%, signal=10%		0.256496
VOLTAGE_GATED_POTASSIUM_CHANNEL_ACTIVITY	VOLTAGE_GATED_POTASSIUM_CHANNEL_ACTIVITY	Details ...	26	0.385142	1.18805	0.203252	0.558851	1	2738	tags=46%, list=24%, signal=60%		0.252704
ION_CHANNEL_ACTIVITY	ION_CHANNEL_ACTIVITY	Details ...	97	0.300837	1.18126	0.150794	0.570495	1	1687	tags=29%, list=14%, signal=33%		0.243748
VIRAL_INFECTIOUS_CYCLE	VIRAL_INFECTIOUS_CYCLE		17	0.4285	1.17962	0.247126	0.569055	1	2245	tags=29%, list=19%, signal=36%		0.244846
SERINE_TYPE_PEPTIDASE_ACTIVITY	SERINE_TYPE_PEPTIDASE_ACTIVITY		23	0.387303	1.17858	0.232493	0.565722	1	1724	tags=30%, list=15%, signal=36%		0.247397
IMMUNE_SYSTEM_PROCESS	IMMUNE_SYSTEM_PROCESS		135	0.277539	1.17154	0.168142	0.578171	1	1795	tags=25%, list=15%, signal=29%		0.237944
EXTRACELLULAR_MATRIX	EXTRACELLULAR_MATRIX		73	0.305623	1.17104	0.187726	0.573856	1	210	tags=10%, list=2%, signal=10%		0.241197
GENERATION_OF_PRECURSOR_METABOLITES_AND_ENERGY	GENERATION_OF_PRECURSOR_METABOLITES_AND_ENERGY		96	0.296003	1.16932	0.140684	0.572507	1	465	tags=8%, list=4%, signal=9%		0.242219
SERINE_HYDROLASE_ACTIVITY	SERINE_HYDROLASE_ACTIVITY		24	0.384619	1.16622	0.247222	0.574333	1	1724	tags=29%, list=15%, signal=34%		0.240836
VOLTAGE_GATED_CHANNEL_ACTIVITY	VOLTAGE_GATED_CHANNEL_ACTIVITY		52	0.329587	1.16476	0.210826	0.572308	1	2738	tags=48%, list=24%, signal=63%		0.24237
NUCLEOBASENUCLEOSIDENUCLEOTIDE_KINASE_ACTIVITY	NUCLEOBASENUCLEOSIDENUCLEOTIDE_KINASE_ACTIVITY		20	0.401266	1.16408	0.239554	0.568505	1	2285	tags=35%, list=20%, signal=43%		0.245266
SECRETORY_PATHWAY	SECRETORY_PATHWAY		65	0.303436	1.16389	0.217822	0.563689	1	3265	tags=35%, list=28%, signal=49%		0.24896
INTRINSIC_TO_ENDOPLASMIC_RETICULUM_MEMBRANE	INTRINSIC_TO_ENDOPLASMIC_RETICULUM_MEMBRANE		22	0.378046	1.14075	0.264368	0.616441	1	1435	tags=23%, list=12%, signal=26%		0.210109
SULFUR_METABOLIC_PROCESS	SULFUR_METABOLIC_PROCESS		29	0.349038	1.13585	0.268012	0.623472	1	1985	tags=38%, list=17%, signal=46%		0.205183
POSITIVE_REGULATION_OF_MAP_KINASE_ACTIVITY	POSITIVE_REGULATION_OF_MAP_KINASE_ACTIVITY		34	0.352028	1.13536	0.245856	0.619187	1	2012	tags=26%, list=17%, signal=32%		0.208178
TRANSMEMBRANE_RECEPTOR_PROTEIN_KINASE_ACTIVITY	TRANSMEMBRANE_RECEPTOR_PROTEIN_KINASE_ACTIVITY		45	0.334403	1.13343	0.254438	0.618381	1	1162	tags=20%, list=10%, signal=22%		0.208744
VITAMIN_METABOLIC_PROCESS	VITAMIN_METABOLIC_PROCESS		15	0.414865	1.12963	0.305263	0.622253	1	1468	tags=27%, list=13%, signal=30%		0.206033
VOLTAGE_GATED_CATION_CHANNEL_ACTIVITY	VOLTAGE_GATED_CATION_CHANNEL_ACTIVITY		47	0.330099	1.12812	0.241888	0.620882	1	2738	tags=49%, list=24%, signal=64%		0.206991
EXTRACELLULAR_REGION_PART	EXTRACELLULAR_REGION_PART		193	0.254937	1.12305	0.175926	0.629526	1	660	tags=11%, list=6%, signal=11%		0.200987
REGULATION_OF_MAPKKK_CASCADE	REGULATION_OF_MAPKKK_CASCADE		16	0.410215	1.12125	0.316062	0.628647	1	3210	tags=56%, list=28%, signal=78%		0.201593
PERINUCLEAR_REGION_OF_CYTOPLASM	PERINUCLEAR_REGION_OF_CYTOPLASM		45	0.326384	1.12056	0.271028	0.625407	1	1585	tags=20%, list=14%, signal=23%		0.203837
INTEGRAL_TO_ENDOPLASMIC_RETICULUM_MEMBRANE	INTEGRAL_TO_ENDOPLASMIC_RETICULUM_MEMBRANE		22	0.378046	1.11874	0.302326	0.624714	1	1435	tags=23%, list=12%, signal=26%		0.204319
GOLGI_MEMBRANE	GOLGI_MEMBRANE		39	0.336109	1.11716	0.290221	0.623652	1	2658	tags=28%, list=23%, signal=36%		0.205058
GENERATION_OF_A_SIGNAL_INVOLVED_IN_CELL_CELL_SIGNALING	GENERATION_OF_A_SIGNAL_INVOLVED_IN_CELL_CELL_SIGNALING		15	0.417621	1.11591	0.315245	0.621742	1	2130	tags=60%, list=18%, signal=73%		0.20639
TUBULIN_BINDING	TUBULIN_BINDING		41	0.323115	1.10245	0.288889	0.652183	1	3368	tags=39%, list=29%, signal=55%		0.185631
VIRAL_REPRODUCTIVE_PROCESS	VIRAL_REPRODUCTIVE_PROCESS		20	0.379611	1.10213	0.312849	0.647665	1	2245	tags=25%, list=19%, signal=31%		0.188649
CELL_ACTIVATION	CELL_ACTIVATION		23	0.364666	1.09581	0.332418	0.658489	1	2227	tags=30%, list=19%, signal=38%		0.181452
OXIDOREDUCTASE_ACTIVITY_ACTING_ON_CH_OH_GROUP_OF_DONORS	OXIDOREDUCTASE_ACTIVITY_ACTING_ON_CH_OH_GROUP_OF_DONORS		44	0.312457	1.09235	0.315113	0.662939	1	2595	tags=36%, list=22%, signal=47%		0.178526
AMINE_BINDING	AMINE_BINDING		19	0.379748	1.09158	0.324324	0.659798	1	2305	tags=37%, list=20%, signal=46%		0.180589
NUCLEAR_ENVELOPE_ENDOPLASMIC_RETICULUM_NETWORK	NUCLEAR_ENVELOPE_ENDOPLASMIC_RETICULUM_NETWORK		83	0.279003	1.08684	0.304878	0.667407	1	2016	tags=22%, list=17%, signal=26%		0.175609
ACTIVATION_OF_MAPK_ACTIVITY	ACTIVATION_OF_MAPK_ACTIVITY		30	0.337412	1.08368	0.358056	0.670524	1	2012	tags=27%, list=17%, signal=32%		0.173586
ENZYME_INHIBITOR_ACTIVITY	ENZYME_INHIBITOR_ACTIVITY		69	0.288117	1.0833	0.277027	0.666383	1	927	tags=14%, list=8%, signal=16%		0.176276
SUBSTRATE_SPECIFIC_TRANSPORTER_ACTIVITY	SUBSTRATE_SPECIFIC_TRANSPORTER_ACTIVITY		281	0.233265	1.07631	0.248555	0.680219	1	1687	tags=21%, list=14%, signal=24%		0.167351
HYDROLASE_ACTIVITY_ACTING_ON_CARBON_NITROGEN_NOT_PEPTIDEBONDSIN_LINEAR_AMIDES	HYDROLASE_ACTIVITY_ACTING_ON_CARBON_NITROGEN_NOT_PEPTIDEBONDSIN_LINEAR_AMIDES		15	0.39538	1.07156	0.338384	0.688328	1	1051	tags=27%, list=9%, signal=29%		0.162205
ION_HOMEOSTASIS	ION_HOMEOSTASIS		65	0.285837	1.06586	0.325581	0.698885	1	1787	tags=26%, list=15%, signal=31%		0.155594
PROTEIN_HOMODIMERIZATION_ACTIVITY	PROTEIN_HOMODIMERIZATION_ACTIVITY		85	0.267878	1.05697	0.311644	0.7186	1	1024	tags=15%, list=9%, signal=17%		0.143513
STEROID_METABOLIC_PROCESS	STEROID_METABOLIC_PROCESS		42	0.310204	1.05074	0.325949	0.730729	1	1165	tags=24%, list=10%, signal=26%		0.136244
EXTRACELLULAR_SPACE	EXTRACELLULAR_SPACE		125	0.254896	1.04902	0.334646	0.730292	1	1389	tags=19%, list=12%, signal=22%		0.136504
CLATHRIN_COATED_VESICLE	CLATHRIN_COATED_VESICLE		31	0.330542	1.04554	0.379518	0.734843	1	2949	tags=39%, list=25%, signal=52%		0.133806
MITOTIC_SISTER_CHROMATID_SEGREGATION	MITOTIC_SISTER_CHROMATID_SEGREGATION		15	0.388015	1.03822	0.37931	0.751235	1	126	tags=7%, list=1%, signal=7%		0.124224
ORGANIC_ACID_TRANSPORT	ORGANIC_ACID_TRANSPORT		32	0.315469	1.03548	0.330303	0.754319	1	293	tags=9%, list=3%, signal=10%		0.122445
OXIDOREDUCTASE_ACTIVITY_GO_0016705	OXIDOREDUCTASE_ACTIVITY_GO_0016705		28	0.338102	1.03534	0.389831	0.749318	1	860	tags=25%, list=7%, signal=27%		0.125334
AMINE_TRANSPORT	AMINE_TRANSPORT		31	0.323309	1.03426	0.377841	0.747121	1	1645	tags=23%, list=14%, signal=26%		0.126609
CARBOXYLIC_ACID_TRANSPORT	CARBOXYLIC_ACID_TRANSPORT		32	0.315469	1.02985	0.393939	0.754654	1	293	tags=9%, list=3%, signal=10%		0.122252
PROTEIN_SERINE_THREONINE_PHOSPHATASE_ACTIVITY	PROTEIN_SERINE_THREONINE_PHOSPHATASE_ACTIVITY		19	0.357904	1.02915	0.410995	0.751363	1	22	tags=5%, list=0%, signal=5%		0.12415
RESPONSE_TO_UV	RESPONSE_TO_UV		18	0.368594	1.02237	0.414365	0.766098	1	1156	tags=17%, list=10%, signal=18%		0.115715
ENZYME_ACTIVATOR_ACTIVITY	ENZYME_ACTIVATOR_ACTIVITY		95	0.258089	1.021	0.380392	0.765072	1	1643	tags=20%, list=14%, signal=23%		0.116297
EXCRETION	EXCRETION		20	0.358054	1.02095	0.3975	0.759962	1	404	tags=10%, list=3%, signal=10%		0.119208
CATION_CHANNEL_ACTIVITY	CATION_CHANNEL_ACTIVITY		81	0.26183	1.02003	0.397163	0.757148	1	2048	tags=31%, list=18%, signal=37%		0.120819
LEUKOCYTE_ACTIVATION	LEUKOCYTE_ACTIVATION		21	0.346193	1.01742	0.44898	0.759368	1	2227	tags=29%, list=19%, signal=35%		0.119548
MONOVALENT_INORGANIC_CATION_TRANSPORT	MONOVALENT_INORGANIC_CATION_TRANSPORT		56	0.278503	1.00817	0.401899	0.781642	1	2754	tags=39%, list=24%, signal=51%		0.106992
GTPASE_ACTIVATOR_ACTIVITY	GTPASE_ACTIVATOR_ACTIVITY		49	0.285634	1.0078	0.391437	0.777572	1	2330	tags=27%, list=20%, signal=33%		0.10926
ENDOPLASMIC_RETICULUM_PART	ENDOPLASMIC_RETICULUM_PART		85	0.257626	1.00126	0.38796	0.792694	1	2016	tags=22%, list=17%, signal=27%		0.100895
NUCLEAR_ORGANIZATION_AND_BIOGENESIS	NUCLEAR_ORGANIZATION_AND_BIOGENESIS		18	0.361891	1.00064	0.428571	0.78931	1	2542	tags=39%, list=22%, signal=50%		0.102752
REGULATION_OF_BIOLOGICAL_QUALITY	REGULATION_OF_BIOLOGICAL_QUALITY		287	0.2191	0.997885	0.386905	0.792335	1	1836	tags=21%, list=16%, signal=25%		0.101091
COATED_VESICLE	COATED_VESICLE		38	0.300239	0.997565	0.459459	0.787937	1	3041	tags=34%, list=26%, signal=46%		0.103509
CELL_CELL_ADHESION	CELL_CELL_ADHESION		56	0.274129	0.995569	0.408935	0.788996	1	1949	tags=25%, list=17%, signal=30%		0.102925
LIPID_METABOLIC_PROCESS	LIPID_METABOLIC_PROCESS		230	0.220846	0.993223	0.435294	0.791029	1	2185	tags=23%, list=19%, signal=27%		0.101807
AMINO_ACID_TRANSMEMBRANE_TRANSPORTER_ACTIVITY	AMINO_ACID_TRANSMEMBRANE_TRANSPORTER_ACTIVITY		24	0.327664	0.991105	0.476323	0.792207	1	1645	tags=25%, list=14%, signal=29%		0.101162
LIPID_BIOSYNTHETIC_PROCESS	LIPID_BIOSYNTHETIC_PROCESS		80	0.255682	0.990306	0.465704	0.789392	1	1053	tags=16%, list=9%, signal=18%		0.102707
LIPID_RAFT	LIPID_RAFT		17	0.355758	0.98895	0.464481	0.78819	1	1277	tags=29%, list=11%, signal=33%		0.103369
OXIDOREDUCTASE_ACTIVITY_GO_0016616	OXIDOREDUCTASE_ACTIVITY_GO_0016616		38	0.293128	0.979647	0.473829	0.810599	1	1532	tags=24%, list=13%, signal=27%		0.091194
GLYCOPROTEIN_METABOLIC_PROCESS	GLYCOPROTEIN_METABOLIC_PROCESS		68	0.256095	0.974063	0.494773	0.822149	1	985	tags=15%, list=8%, signal=16%		0.0850497
ENZYME_REGULATOR_ACTIVITY	ENZYME_REGULATOR_ACTIVITY		235	0.215273	0.973999	0.524064	0.817231	1	2001	tags=22%, list=17%, signal=26%		0.0876551
CYTOPLASMIC_VESICLE	CYTOPLASMIC_VESICLE		88	0.249381	0.972727	0.479705	0.815992	1	2203	tags=22%, list=19%, signal=26%		0.0883143
DNA_CATABOLIC_PROCESS	DNA_CATABOLIC_PROCESS		17	0.354898	0.968436	0.488491	0.823934	1	1512	tags=29%, list=13%, signal=34%		0.0841078
PRIMARY_ACTIVE_TRANSMEMBRANE_TRANSPORTER_ACTIVITY	PRIMARY_ACTIVE_TRANSMEMBRANE_TRANSPORTER_ACTIVITY		32	0.296602	0.966586	0.477745	0.824415	1	1908	tags=31%, list=16%, signal=37%		0.083854
CELLULAR_LIPID_METABOLIC_PROCESS	CELLULAR_LIPID_METABOLIC_PROCESS		185	0.219146	0.964669	0.514423	0.824997	1	2185	tags=23%, list=19%, signal=28%		0.0835477
GTPASE_ACTIVITY	GTPASE_ACTIVITY		72	0.252061	0.954726	0.517915	0.848766	1	2020	tags=21%, list=17%, signal=25%		0.0712121
MEMBRANE_FUSION	MEMBRANE_FUSION		21	0.322349	0.949281	0.512397	0.859322	1	2324	tags=33%, list=20%, signal=42%		0.065844
SECRETION_BY_CELL	SECRETION_BY_CELL		81	0.246599	0.947172	0.555957	0.8605	1	3265	tags=35%, list=28%, signal=48%		0.0652493
MICROTUBULE_BASED_PROCESS	MICROTUBULE_BASED_PROCESS		68	0.253066	0.946288	0.556962	0.85805	1	1890	tags=21%, list=16%, signal=24%		0.0664872
SISTER_CHROMATID_SEGREGATION	SISTER_CHROMATID_SEGREGATION		16	0.33938	0.938573	0.518135	0.875933	1	126	tags=6%, list=1%, signal=6%		0.0575292
PROTEIN_TYROSINE_KINASE_ACTIVITY	PROTEIN_TYROSINE_KINASE_ACTIVITY		53	0.260269	0.93804	0.505848	0.872236	1	1470	tags=21%, list=13%, signal=24%		0.0593662
MOTOR_ACTIVITY	MOTOR_ACTIVITY		23	0.318823	0.93615	0.527174	0.872988	1	1767	tags=22%, list=15%, signal=26%		0.0589919
ATPASE_ACTIVITY_COUPLED_TO_MOVEMENT_OF_SUBSTANCES	ATPASE_ACTIVITY_COUPLED_TO_MOVEMENT_OF_SUBSTANCES		32	0.285807	0.933898	0.538235	0.874571	1	1908	tags=31%, list=16%, signal=37%		0.0582051
REGULATION_OF_BODY_FLUID_LEVELS	REGULATION_OF_BODY_FLUID_LEVELS		44	0.274098	0.933251	0.56231	0.871357	1	1836	tags=30%, list=16%, signal=35%		0.0598041
VIRAL_REPRODUCTION	VIRAL_REPRODUCTION		23	0.304734	0.930082	0.550143	0.875496	1	2245	tags=22%, list=19%, signal=27%		0.0577459
OXIDOREDUCTASE_ACTIVITY	OXIDOREDUCTASE_ACTIVITY		209	0.21096	0.930058	0.610811	0.870606	1	2457	tags=26%, list=21%, signal=33%		0.0601782
ENDOSOME	ENDOSOME		52	0.253367	0.926655	0.579125	0.875341	1	4307	tags=48%, list=37%, signal=76%		0.0578226
FATTY_ACID_OXIDATION	FATTY_ACID_OXIDATION		18	0.333462	0.925938	0.56599	0.872384	1	4011	tags=56%, list=34%, signal=85%		0.0592921
LIPID_CATABOLIC_PROCESS	LIPID_CATABOLIC_PROCESS		28	0.298124	0.922029	0.619048	0.878668	1	3509	tags=50%, list=30%, signal=71%		0.0561751
ENDOPLASMIC_RETICULUM_MEMBRANE	ENDOPLASMIC_RETICULUM_MEMBRANE		76	0.237517	0.91647	0.636042	0.890125	1	2016	tags=21%, list=17%, signal=25%		0.0505489
CELLULAR_LIPID_CATABOLIC_PROCESS	CELLULAR_LIPID_CATABOLIC_PROCESS		27	0.29418	0.916406	0.604972	0.885351	1	2595	tags=37%, list=22%, signal=48%		0.0528843
EMBRYONIC_DEVELOPMENT	EMBRYONIC_DEVELOPMENT		45	0.261536	0.914854	0.570093	0.884878	1	1085	tags=18%, list=9%, signal=20%		0.0531164
VESICLE	VESICLE		92	0.226774	0.913505	0.622641	0.884031	1	2203	tags=21%, list=19%, signal=25%		0.0535323
CYTOPLASMIC_MEMBRANE_BOUND_VESICLE	CYTOPLASMIC_MEMBRANE_BOUND_VESICLE		85	0.227739	0.912782	0.617857	0.881233	1	3041	tags=27%, list=26%, signal=36%		0.0549093
GOLGI_APPARATUS_PART	GOLGI_APPARATUS_PART		84	0.235826	0.909371	0.620155	0.885975	1	3217	tags=27%, list=28%, signal=38%		0.0525784
MEMBRANE_BOUND_VESICLE	MEMBRANE_BOUND_VESICLE		86	0.227584	0.903979	0.66791	0.896097	1	3041	tags=27%, list=26%, signal=36%		0.0476451
AMINO_ACID_CATABOLIC_PROCESS	AMINO_ACID_CATABOLIC_PROCESS		24	0.294077	0.897764	0.590551	0.908022	1	1151	tags=25%, list=10%, signal=28%		0.0419037
POTASSIUM_ION_TRANSPORT	POTASSIUM_ION_TRANSPORT		36	0.270637	0.897534	0.608434	0.903853	1	2738	tags=39%, list=24%, signal=51%		0.0439022
ER_TO_GOLGI_VESICLE_MEDIATED_TRANSPORT	ER_TO_GOLGI_VESICLE_MEDIATED_TRANSPORT		17	0.320798	0.88108	0.595745	0.943184	1	4314	tags=71%, list=37%, signal=112%		0.0254035
NUCLEOBASENUCLEOSIDENUCLEOTIDE_AND_NUCLEIC_ACID_TRANSPORT	NUCLEOBASENUCLEOSIDENUCLEOTIDE_AND_NUCLEIC_ACID_TRANSPORT		24	0.291497	0.880416	0.592068	0.939947	1	47	tags=4%, list=0%, signal=4%		0.0268968
POTASSIUM_CHANNEL_ACTIVITY	POTASSIUM_CHANNEL_ACTIVITY		32	0.27515	0.87858	0.623626	0.939746	1	2738	tags=38%, list=24%, signal=49%		0.0269894
VESICULAR_FRACTION	VESICULAR_FRACTION		31	0.269433	0.865352	0.643713	0.969222	1	1371	tags=19%, list=12%, signal=22%		0.0135766
ANION_TRANSPORT	ANION_TRANSPORT		19	0.30206	0.863804	0.618529	0.968118	1	361	tags=11%, list=3%, signal=11%		0.0140716
POSITIVE_REGULATION_OF_PROTEIN_METABOLIC_PROCESS	POSITIVE_REGULATION_OF_PROTEIN_METABOLIC_PROCESS		36	0.263898	0.862827	0.658228	0.965751	1	2377	tags=31%, list=20%, signal=38%		0.0151349
TRANSMEMBRANE_RECEPTOR_PROTEIN_PHOSPHATASE_ACTIVITY	TRANSMEMBRANE_RECEPTOR_PROTEIN_PHOSPHATASE_ACTIVITY		16	0.314551	0.862069	0.636111	0.962883	1	1283	tags=25%, list=11%, signal=28%		0.0164265
RECEPTOR_COMPLEX	RECEPTOR_COMPLEX		42	0.258129	0.859745	0.685358	0.964024	1	1828	tags=29%, list=16%, signal=34%		0.0159122
HYDROLASE_ACTIVITY_ACTING_ON_ACID_ANHYDRIDESCATALYZING_TRANSMEMBRANE_MOVEMENT_OF_SUBSTANCES	HYDROLASE_ACTIVITY_ACTING_ON_ACID_ANHYDRIDESCATALYZING_TRANSMEMBRANE_MOVEMENT_OF_SUBSTANCES		31	0.26816	0.857968	0.664706	0.963538	1	1908	tags=29%, list=16%, signal=35%		0.0161311
FATTY_ACID_METABOLIC_PROCESS	FATTY_ACID_METABOLIC_PROCESS		48	0.24142	0.857581	0.724919	0.959747	1	3147	tags=38%, list=27%, signal=51%		0.0178432
TIGHT_JUNCTION	TIGHT_JUNCTION		23	0.284218	0.856027	0.645533	0.958769	1	506	tags=9%, list=4%, signal=9%		0.0182862
PHOSPHOLIPASE_ACTIVITY	PHOSPHOLIPASE_ACTIVITY		22	0.283353	0.850066	0.653116	0.968161	1	981	tags=14%, list=8%, signal=15%		0.0140526
LYMPHOCYTE_ACTIVATION	LYMPHOCYTE_ACTIVATION		19	0.287249	0.848778	0.667532	0.966554	1	2227	tags=26%, list=19%, signal=32%		0.0147737
SH3_SH2_ADAPTOR_ACTIVITY	SH3_SH2_ADAPTOR_ACTIVITY		32	0.26069	0.845962	0.713018	0.968398	1	2201	tags=28%, list=19%, signal=35%		0.0139459
ORGANELLE_OUTER_MEMBRANE	ORGANELLE_OUTER_MEMBRANE		23	0.277466	0.842093	0.679688	0.972562	1	1816	tags=22%, list=16%, signal=26%		0.0120828
POSITIVE_REGULATION_OF_TRANSFERASE_ACTIVITY	POSITIVE_REGULATION_OF_TRANSFERASE_ACTIVITY		62	0.231288	0.837822	0.734899	0.977975	1	1754	tags=19%, list=15%, signal=23%		0.00967238
OUTER_MEMBRANE	OUTER_MEMBRANE		24	0.277452	0.835559	0.706215	0.977953	1	1816	tags=21%, list=16%, signal=25%		0.00968184
IMMUNE_EFFECTOR_PROCESS	IMMUNE_EFFECTOR_PROCESS		16	0.304248	0.835271	0.641414	0.973811	1	1512	tags=25%, list=13%, signal=29%		0.0115253
ACTIN_FILAMENT_ORGANIZATION	ACTIN_FILAMENT_ORGANIZATION		19	0.298443	0.832917	0.682081	0.974372	1	1449	tags=26%, list=12%, signal=30%		0.0112754
PHOSPHORIC_DIESTER_HYDROLASE_ACTIVITY	PHOSPHORIC_DIESTER_HYDROLASE_ACTIVITY		26	0.27111	0.831516	0.688172	0.972627	1	567	tags=8%, list=5%, signal=8%		0.0120535
NEGATIVE_REGULATION_OF_CELLULAR_COMPONENT_ORGANIZATION_AND_BIOGENESIS	NEGATIVE_REGULATION_OF_CELLULAR_COMPONENT_ORGANIZATION_AND_BIOGENESIS		19	0.291542	0.824122	0.696	0.984034	1	1867	tags=26%, list=16%, signal=31%		0.00699003
SULFOTRANSFERASE_ACTIVITY	SULFOTRANSFERASE_ACTIVITY		18	0.290992	0.82124	0.707521	0.98514	1	2251	tags=39%, list=19%, signal=48%		0.00650205
TRANSFERASE_ACTIVITY_TRANSFERRING_SULFUR_CONTAINING_GROUPS	TRANSFERASE_ACTIVITY_TRANSFERRING_SULFUR_CONTAINING_GROUPS		20	0.281621	0.819206	0.724719	0.984754	1	2251	tags=40%, list=19%, signal=49%		0.00667233
CYTOSOL	CYTOSOL		150	0.191368	0.813135	0.892857	0.992377	1	1890	tags=21%, list=16%, signal=25%		0.00332327
GOLGI_APPARATUS	GOLGI_APPARATUS		181	0.186647	0.808777	0.93578	0.996453	1	3222	tags=25%, list=28%, signal=35%		0.00154327
OXIDOREDUCTASE_ACTIVITY_ACTING_ON_NADH_OR_NADPH	OXIDOREDUCTASE_ACTIVITY_ACTING_ON_NADH_OR_NADPH		17	0.299785	0.806612	0.703797	0.99626	1	3539	tags=47%, list=30%, signal=67%		0.00162731
MEMBRANE_LIPID_METABOLIC_PROCESS	MEMBRANE_LIPID_METABOLIC_PROCESS		81	0.208197	0.806326	0.859712	0.992136	1	2919	tags=30%, list=25%, signal=39%		0.00342863
INTEGRAL_TO_ORGANELLE_MEMBRANE	INTEGRAL_TO_ORGANELLE_MEMBRANE		46	0.234086	0.805017	0.799363	0.99016	1	1905	tags=17%, list=16%, signal=21%		0.00429478
MOLECULAR_ADAPTOR_ACTIVITY	MOLECULAR_ADAPTOR_ACTIVITY		37	0.233915	0.802666	0.80057	0.990208	1	2201	tags=24%, list=19%, signal=30%		0.00427377
REGULATION_OF_ANATOMICAL_STRUCTURE_MORPHOGENESIS	REGULATION_OF_ANATOMICAL_STRUCTURE_MORPHOGENESIS		21	0.277553	0.802557	0.740223	0.985908	1	752	tags=14%, list=6%, signal=15%		0.00616357
REGULATION_OF_MAP_KINASE_ACTIVITY	REGULATION_OF_MAP_KINASE_ACTIVITY		49	0.227984	0.802522	0.794212	0.981506	1	685	tags=10%, list=6%, signal=11%		0.008107
RHO_PROTEIN_SIGNAL_TRANSDUCTION	RHO_PROTEIN_SIGNAL_TRANSDUCTION		25	0.263517	0.795831	0.782609	0.989385	1	960	tags=16%, list=8%, signal=17%		0.00463488
CYTOSKELETON_ORGANIZATION_AND_BIOGENESIS	CYTOSKELETON_ORGANIZATION_AND_BIOGENESIS		162	0.184209	0.787901	0.913044	0.999375	1	1703	tags=16%, list=15%, signal=19%		0.000271475
LIPASE_ACTIVITY	LIPASE_ACTIVITY		24	0.266117	0.787087	0.762032	0.996223	1	981	tags=13%, list=8%, signal=14%		0.00164329
EPIDERMAL_GROWTH_FACTOR_RECEPTOR_SIGNALING_PATHWAY	EPIDERMAL_GROWTH_FACTOR_RECEPTOR_SIGNALING_PATHWAY		16	0.280824	0.785247	0.728643	0.994921	1	115	tags=6%, list=1%, signal=6%		0.00221142
RHO_GTPASE_ACTIVATOR_ACTIVITY	RHO_GTPASE_ACTIVATOR_ACTIVITY		17	0.281869	0.781065	0.754667	0.997677	1	1643	tags=24%, list=14%, signal=27%		0.00100991
CELL_PROJECTION	CELL_PROJECTION		77	0.201884	0.777438	0.912162	0.999254	1	2782	tags=32%, list=24%, signal=42%		0.000324031
VOLTAGE_GATED_POTASSIUM_CHANNEL_COMPLEX	VOLTAGE_GATED_POTASSIUM_CHANNEL_COMPLEX		26	0.255404	0.774471	0.785915	0.999876	1	2738	tags=42%, list=24%, signal=55%		5.38993e-05
CHROMATIN_REMODELING	CHROMATIN_REMODELING		21	0.273253	0.772263	0.762032	0.998857	1	1512	tags=19%, list=13%, signal=22%		0.000496509
PROTEIN_DIMERIZATION_ACTIVITY	PROTEIN_DIMERIZATION_ACTIVITY		129	0.185746	0.771609	0.918699	0.995582	1	1512	tags=16%, list=13%, signal=18%		0.00192282
MICROSOME	MICROSOME		29	0.245982	0.76606	0.828877	0.999917	1	1371	tags=17%, list=12%, signal=19%		3.60349e-05
SMALL_GTPASE_MEDIATED_SIGNAL_TRANSDUCTION	SMALL_GTPASE_MEDIATED_SIGNAL_TRANSDUCTION		60	0.205672	0.760162	0.908163	1	1	1643	tags=18%, list=14%, signal=21%		0
MICROTUBULE_CYTOSKELETON	MICROTUBULE_CYTOSKELETON		125	0.182074	0.749641	0.937984	1	1	2552	tags=21%, list=22%, signal=26%		0
UBIQUITIN_LIGASE_COMPLEX	UBIQUITIN_LIGASE_COMPLEX		23	0.252537	0.745593	0.835777	1	1	8712	tags=100%, list=75%, signal=396%		0
HYDROGEN_ION_TRANSMEMBRANE_TRANSPORTER_ACTIVITY	HYDROGEN_ION_TRANSMEMBRANE_TRANSPORTER_ACTIVITY		22	0.251145	0.743773	0.816216	1	1	1569	tags=23%, list=13%, signal=26%		0
ESTABLISHMENT_OF_ORGANELLE_LOCALIZATION	ESTABLISHMENT_OF_ORGANELLE_LOCALIZATION		17	0.267247	0.742066	0.794667	1	1	1703	tags=18%, list=15%, signal=21%		0
KINASE_ACTIVITY	KINASE_ACTIVITY		298	0.161069	0.740256	0.993671	1	1	2603	tags=23%, list=22%, signal=29%		0
CYTOSOLIC_PART	CYTOSOLIC_PART		16	0.272215	0.739656	0.808625	1	1	1637	tags=25%, list=14%, signal=29%		0
PHOSPHOINOSITIDE_METABOLIC_PROCESS	PHOSPHOINOSITIDE_METABOLIC_PROCESS		27	0.233955	0.733362	0.855978	1	1	2661	tags=26%, list=23%, signal=34%		0
HOMEOSTASIS_OF_NUMBER_OF_CELLS	HOMEOSTASIS_OF_NUMBER_OF_CELLS		17	0.266557	0.733149	0.80914	1	1	2795	tags=41%, list=24%, signal=54%		0
ORGAN_MORPHOGENESIS	ORGAN_MORPHOGENESIS		97	0.181307	0.727418	0.964	1	1	733	tags=9%, list=6%, signal=10%		0
PROTEIN_AMINO_ACID_N_LINKED_GLYCOSYLATION	PROTEIN_AMINO_ACID_N_LINKED_GLYCOSYLATION		26	0.235092	0.725411	0.846369	1	1	1750	tags=19%, list=15%, signal=23%		0
INTRINSIC_TO_ORGANELLE_MEMBRANE	INTRINSIC_TO_ORGANELLE_MEMBRANE		48	0.203031	0.71618	0.916409	1	1	1905	tags=17%, list=16%, signal=20%		0
EARLY_ENDOSOME	EARLY_ENDOSOME		17	0.257237	0.714326	0.832021	1	1	3753	tags=41%, list=32%, signal=61%		0
ELECTRON_CARRIER_ACTIVITY	ELECTRON_CARRIER_ACTIVITY		56	0.196106	0.709918	0.924138	1	1	737	tags=11%, list=6%, signal=11%		0
VESICLE_MEDIATED_TRANSPORT	VESICLE_MEDIATED_TRANSPORT		152	0.167707	0.709815	0.995327	1	1	3265	tags=28%, list=28%, signal=39%		0
MICROTUBULE_BASED_MOVEMENT	MICROTUBULE_BASED_MOVEMENT		15	0.253656	0.697865	0.841962	1	1	2313	tags=27%, list=20%, signal=33%		0
RAS_GTPASE_ACTIVATOR_ACTIVITY	RAS_GTPASE_ACTIVATOR_ACTIVITY		26	0.226696	0.696322	0.882682	1	1	1643	tags=19%, list=14%, signal=22%		0
MONOVALENT_INORGANIC_CATION_TRANSMEMBRANE_TRANSPORTER_ACTIVITY	MONOVALENT_INORGANIC_CATION_TRANSMEMBRANE_TRANSPORTER_ACTIVITY		26	0.22918	0.690711	0.889205	1	1	1569	tags=19%, list=13%, signal=22%		0
REGULATION_OF_PROTEIN_STABILITY	REGULATION_OF_PROTEIN_STABILITY		18	0.235895	0.674284	0.904348	1	1	2165	tags=28%, list=19%, signal=34%		0
MAPKKK_CASCADE_GO_0000165	MAPKKK_CASCADE_GO_0000165		82	0.172059	0.672757	0.975694	1	1	2877	tags=26%, list=25%, signal=34%		0
AMINO_ACID_TRANSPORT	AMINO_ACID_TRANSPORT		21	0.230235	0.67011	0.897898	1	1	2446	tags=33%, list=21%, signal=42%		0
RESPONSE_TO_OXIDATIVE_STRESS	RESPONSE_TO_OXIDATIVE_STRESS		35	0.201191	0.666166	0.931138	1	1	1274	tags=17%, list=11%, signal=19%		0
CELL_MIGRATION	CELL_MIGRATION		66	0.174736	0.65956	0.972696	1	1	2025	tags=21%, list=17%, signal=26%		0
GLYCEROPHOSPHOLIPID_METABOLIC_PROCESS	GLYCEROPHOSPHOLIPID_METABOLIC_PROCESS		39	0.194672	0.658286	0.964912	1	1	2846	tags=31%, list=24%, signal=41%		0
NEGATIVE_REGULATION_OF_PROTEIN_METABOLIC_PROCESS	NEGATIVE_REGULATION_OF_PROTEIN_METABOLIC_PROCESS		27	0.209917	0.639614	0.927746	1	1	2130	tags=19%, list=18%, signal=23%		0
GLYCOPROTEIN_BIOSYNTHETIC_PROCESS	GLYCOPROTEIN_BIOSYNTHETIC_PROCESS		56	0.17537	0.635382	0.981595	1	1	2923	tags=27%, list=25%, signal=36%		0
RAS_PROTEIN_SIGNAL_TRANSDUCTION	RAS_PROTEIN_SIGNAL_TRANSDUCTION		45	0.187211	0.633582	0.954545	1	1	1119	tags=13%, list=10%, signal=15%		0
STRESS_ACTIVATED_PROTEIN_KINASE_SIGNALING_PATHWAY	STRESS_ACTIVATED_PROTEIN_KINASE_SIGNALING_PATHWAY		41	0.183169	0.633254	0.970238	1	1	3294	tags=29%, list=28%, signal=41%		0
HORMONE_METABOLIC_PROCESS	HORMONE_METABOLIC_PROCESS		17	0.224707	0.624651	0.906417	1	1	1920	tags=24%, list=16%, signal=28%		0
MEMBRANE_ORGANIZATION_AND_BIOGENESIS	MEMBRANE_ORGANIZATION_AND_BIOGENESIS		99	0.154821	0.620455	0.99654	1	1	2391	tags=24%, list=21%, signal=30%		0
JNK_CASCADE	JNK_CASCADE		39	0.183979	0.618747	0.97654	1	1	3210	tags=28%, list=28%, signal=39%		0
GOLGI_ASSOCIATED_VESICLE	GOLGI_ASSOCIATED_VESICLE		26	0.200437	0.614173	0.947802	1	1	3041	tags=23%, list=26%, signal=31%		0
MEMBRANE_LIPID_BIOSYNTHETIC_PROCESS	MEMBRANE_LIPID_BIOSYNTHETIC_PROCESS		45	0.175322	0.612657	0.980645	1	1	2919	tags=29%, list=25%, signal=38%		0
MICROTUBULE	MICROTUBULE		26	0.192033	0.597344	0.965909	1	1	9416	tags=100%, list=81%, signal=521%		0
LIPID_TRANSPORT	LIPID_TRANSPORT		22	0.197081	0.5853	0.961749	1	1	950	tags=14%, list=8%, signal=15%		0
SPLICEOSOME_ASSEMBLY	SPLICEOSOME_ASSEMBLY		17	0.206241	0.580966	0.932615	1	1	9249	tags=100%, list=79%, signal=485%		0
NEGATIVE_REGULATION_OF_CELLULAR_PROTEIN_METABOLIC_PROCESS	NEGATIVE_REGULATION_OF_CELLULAR_PROTEIN_METABOLIC_PROCESS		25	0.181513	0.56293	0.991124	1	1	1454	tags=12%, list=12%, signal=14%		0
PHOSPHOINOSITIDE_BIOSYNTHETIC_PROCESS	PHOSPHOINOSITIDE_BIOSYNTHETIC_PROCESS		22	0.190247	0.557116	0.980874	1	1	9436	tags=100%, list=81%, signal=525%		0
GOLGI_VESICLE_TRANSPORT	GOLGI_VESICLE_TRANSPORT		45	0.156216	0.555565	0.996785	1	1	3265	tags=29%, list=28%, signal=40%		0
CHROMATIN_MODIFICATION	CHROMATIN_MODIFICATION		45	0.157587	0.546467	0.990769	1	1	3791	tags=40%, list=33%, signal=59%		0
SPLICEOSOME	SPLICEOSOME		46	0.147634	0.521901	1	1	1	9935	tags=100%, list=85%, signal=677%		0
OXIDOREDUCTASE_ACTIVITY_ACTING_ON_THE_ALDEHYDE_OR_OXO_GROUP_OF_DONORS	OXIDOREDUCTASE_ACTIVITY_ACTING_ON_THE_ALDEHYDE_OR_OXO_GROUP_OF_DONORS		16	0.188649	0.514568	0.984085	1	1	2448	tags=19%, list=21%, signal=24%		0
MITOCHONDRIAL_RESPIRATORY_CHAIN	MITOCHONDRIAL_RESPIRATORY_CHAIN		19	0.173562	0.492014	0.997409	1	1	3539	tags=42%, list=30%, signal=60%		0
REGULATION_OF_IMMUNE_SYSTEM_PROCESS	REGULATION_OF_IMMUNE_SYSTEM_PROCESS		20	0.156702	0.453535	0.997275	1	1	2074	tags=15%, list=18%, signal=18%		0
POSITIVE_REGULATION_OF_IMMUNE_SYSTEM_PROCESS	POSITIVE_REGULATION_OF_IMMUNE_SYSTEM_PROCESS		17	0.146717	0.398546	0.99723	0.999561	1	1612	tags=12%, list=14%, signal=14%		0.000190849
